# Supplementary material for: Dual S-methoprene and Lysinibacillus sphaericus larvicide use leads to multiple independent, and not cross-resistance in Culex pipiens
Source: PLoS One. 2025 Sep 29;20(9):e0332621. doi: 10.1371/journal.pone.0332621 (PMC12478903; doi:10.1371/journal.pone.0332621)
Supplement: S6 File — (XLSX) [file pone.0332621.s006.xlsx]

## Sheet: Alldata2024.R
Date.assay	Date.read	AI	Species	Location	Concentration.ppb	Alive	Dead	Total	Mortality	Survival	con.mortality	con.survival	Corrected.mortality	cor.mort.justincase
2024-06-03	2024-06-10	Control	Colony	Colony	Control	19	2	21	0.0952381	0.904762	0.172619	0.827381	-0.0935252	-0.0935252
2024-06-03	2024-06-10	Control	Colony	Colony	Control	15	5	20	0.25	0.75	0.172619	0.827381	0.0935252	0.0935252
2024-07-10	2024-07-12	Control	Colony	Colony	Control	23	0	23	0	1	0	1	0	0
2024-07-10	2024-07-12	Control	Colony	Colony	Control	23	0	23	0	1	0	1	0	0
2024-07-10	2024-07-12	Control	Colony	Colony	Control	20	0	20	0	1	0	1	0	0
2024-07-01	2024-07-12	Control	Colony	Colony	Control	20	2	22	0.0909091	0.909091	0.0454545	0.954545	0.047619	0.047619
2024-07-01	2024-07-12	Control	Colony	Colony	Control	23	0	23	0	1	0.0454545	0.954545	-0.047619	-0.047619
2024-07-01	2024-07-12	Control	Colony	Colony	Control	21	1	22	0.0454545	0.954545	0.0454545	0.954545	0	0
2024-07-18	2024-07-20	Control	Colony	Colony	Control	22	0	22	0	1	0.0128205	0.987179	-0.012987	-0.012987
2024-07-18	2024-07-20	Control	Colony	Colony	Control	25	1	26	0.0384615	0.961538	0.0128205	0.987179	0.025974	0.025974
2024-07-18	2024-07-20	Control	Colony	Colony	Control	23	0	23	0	1	0.0128205	0.987179	-0.012987	-0.012987
2024-07-14	2024-07-24	Control	Colony	Colony	Control	20	2	22	0.0909091	0.909091	0.0858586	0.914141	0.00552486	0.00552486
2024-07-14	2024-07-24	Control	Colony	Colony	Control	20	4	24	0.166667	0.833333	0.0858586	0.914141	0.0883978	0.0883978
2024-07-14	2024-07-24	Control	Colony	Colony	Control	20	0	20	0	1	0.0858586	0.914141	-0.0939227	-0.0939227
2024-07-18	2024-07-25	Control	Colony	Colony	Control	20	0	20	0	1	0.0212862	0.978714	-0.0217492	-0.0217492
2024-07-18	2024-07-25	Control	Colony	Colony	Control	22	1	23	0.0434783	0.956522	0.0212862	0.978714	0.0226747	0.0226747
2024-07-18	2024-07-25	Control	Colony	Colony	Control	23	0	23	0	1	0.0212862	0.978714	-0.0217492	-0.0217492
2024-07-18	2024-07-25	Control	Colony	Colony	Control	23	1	24	0.0416667	0.958333	0.0212862	0.978714	0.0208237	0.0208237
2024-07-18	2024-07-20	LS	Colony	Colony	0.01	24	0	24	0	1	0.0128205	0.987179	-0.012987	-0.012987
2024-07-18	2024-07-20	LS	Colony	Colony	0.01	24	0	24	0	1	0.0128205	0.987179	-0.012987	-0.012987
2024-07-18	2024-07-20	LS	Colony	Colony	0.01	25	0	25	0	1	0.0128205	0.987179	-0.012987	-0.012987
2024-07-10	2024-07-12	LS	Colony	Colony	0.05	23	0	23	0	1	0	1	0	0
2024-07-10	2024-07-12	LS	Colony	Colony	0.05	25	0	25	0	1	0	1	0	0
2024-07-10	2024-07-12	LS	Colony	Colony	0.05	23	1	24	0.0416667	0.958333	0	1	0.0416667	0.0416667
2024-07-10	2024-07-12	LS	Colony	Colony	0.05	22	0	22	0	1	0	1	0	0
2024-07-10	2024-07-12	LS	Colony	Colony	0.075	21	0	21	0	1	0	1	0	0
2024-07-10	2024-07-12	LS	Colony	Colony	0.075	24	0	24	0	1	0	1	0	0
2024-07-10	2024-07-12	LS	Colony	Colony	0.075	23	0	23	0	1	0	1	0	0
2024-07-10	2024-07-12	LS	Colony	Colony	0.075	25	0	25	0	1	0	1	0	0
2024-07-10	2024-07-12	LS	Colony	Colony	0.1	21	0	21	0	1	0	1	0	0
2024-07-10	2024-07-12	LS	Colony	Colony	0.1	25	0	25	0	1	0	1	0	0
2024-07-10	2024-07-12	LS	Colony	Colony	0.1	20	0	20	0	1	0	1	0	0
2024-07-10	2024-07-12	LS	Colony	Colony	0.1	20	1	21	0.047619	0.952381	0	1	0.047619	0.047619
2024-07-18	2024-07-20	LS	Colony	Colony	0.1	20	1	21	0.047619	0.952381	0.0128205	0.987179	0.0352505	0.0352505
2024-07-18	2024-07-20	LS	Colony	Colony	0.1	23	0	23	0	1	0.0128205	0.987179	-0.012987	-0.012987
2024-07-18	2024-07-20	LS	Colony	Colony	0.1	24	1	25	0.04	0.96	0.0128205	0.987179	0.0275325	0.0275325
2024-07-10	2024-07-12	LS	Colony	Colony	0.25	23	1	24	0.0416667	0.958333	0	1	0.0416667	0.0416667
2024-07-10	2024-07-12	LS	Colony	Colony	0.25	21	0	21	0	1	0	1	0	0
2024-07-10	2024-07-12	LS	Colony	Colony	0.25	23	0	23	0	1	0	1	0	0
2024-07-10	2024-07-12	LS	Colony	Colony	0.25	23	0	23	0	1	0	1	0	0
2024-07-10	2024-07-12	LS	Colony	Colony	0.5	22	1	23	0.0434783	0.956522	0	1	0.0434783	0.0434783
2024-07-10	2024-07-12	LS	Colony	Colony	0.5	23	1	24	0.0416667	0.958333	0	1	0.0416667	0.0416667
2024-07-10	2024-07-12	LS	Colony	Colony	0.5	20	0	20	0	1	0	1	0	0
2024-07-10	2024-07-12	LS	Colony	Colony	0.5	25	0	25	0	1	0	1	0	0
2024-07-18	2024-07-20	LS	Colony	Colony	0.5	22	1	23	0.0434783	0.956522	0.0128205	0.987179	0.0310559	0.0310559
2024-07-18	2024-07-20	LS	Colony	Colony	0.5	20	0	20	0	1	0.0128205	0.987179	-0.012987	-0.012987
2024-07-18	2024-07-20	LS	Colony	Colony	0.5	25	1	26	0.0384615	0.961538	0.0128205	0.987179	0.025974	0.025974
2024-07-10	2024-07-12	LS	Colony	Colony	0.75	22	0	22	0	1	0	1	0	0
2024-07-10	2024-07-12	LS	Colony	Colony	0.75	23	1	24	0.0416667	0.958333	0	1	0.0416667	0.0416667
2024-07-10	2024-07-12	LS	Colony	Colony	0.75	20	1	21	0.047619	0.952381	0	1	0.047619	0.047619
2024-07-10	2024-07-12	LS	Colony	Colony	0.75	21	0	21	0	1	0	1	0	0
2024-07-10	2024-07-12	LS	Colony	Colony	1	20	1	21	0.047619	0.952381	0	1	0.047619	0.047619
2024-07-10	2024-07-12	LS	Colony	Colony	1	24	0	24	0	1	0	1	0	0
2024-07-10	2024-07-12	LS	Colony	Colony	1	20	0	20	0	1	0	1	0	0
2024-07-10	2024-07-12	LS	Colony	Colony	1	20	3	23	0.130435	0.869565	0	1	0.130435	0.130435
2024-07-18	2024-07-20	LS	Colony	Colony	1	23	1	24	0.0416667	0.958333	0.0128205	0.987179	0.0292208	0.0292208
2024-07-18	2024-07-20	LS	Colony	Colony	1	23	1	24	0.0416667	0.958333	0.0128205	0.987179	0.0292208	0.0292208
2024-07-18	2024-07-20	LS	Colony	Colony	1	20	1	21	0.047619	0.952381	0.0128205	0.987179	0.0352505	0.0352505
2024-07-10	2024-07-12	LS	Colony	Colony	2.5	23	1	24	0.0416667	0.958333	0	1	0.0416667	0.0416667
2024-07-10	2024-07-12	LS	Colony	Colony	2.5	20	3	23	0.130435	0.869565	0	1	0.130435	0.130435
2024-07-10	2024-07-12	LS	Colony	Colony	2.5	25	0	25	0	1	0	1	0	0
2024-07-10	2024-07-12	LS	Colony	Colony	2.5	22	2	24	0.0833333	0.916667	0	1	0.0833333	0.0833333
2024-07-10	2024-07-12	LS	Colony	Colony	5	20	1	21	0.047619	0.952381	0	1	0.047619	0.047619
2024-07-10	2024-07-12	LS	Colony	Colony	5	23	1	24	0.0416667	0.958333	0	1	0.0416667	0.0416667
2024-07-10	2024-07-12	LS	Colony	Colony	5	20	4	24	0.166667	0.833333	0	1	0.166667	0.166667
2024-07-10	2024-07-12	LS	Colony	Colony	5	20	2	22	0.0909091	0.909091	0	1	0.0909091	0.0909091
2024-07-18	2024-07-20	LS	Colony	Colony	5	20	3	23	0.130435	0.869565	0.0128205	0.987179	0.119142	0.119142
2024-07-18	2024-07-20	LS	Colony	Colony	5	24	1	25	0.04	0.96	0.0128205	0.987179	0.0275325	0.0275325
2024-07-18	2024-07-20	LS	Colony	Colony	5	20	2	22	0.0909091	0.909091	0.0128205	0.987179	0.0791027	0.0791027
2024-07-10	2024-07-12	LS	Colony	Colony	7.5	21	2	23	0.0869565	0.913043	0	1	0.0869565	0.0869565
2024-07-10	2024-07-12	LS	Colony	Colony	7.5	20	2	22	0.0909091	0.909091	0	1	0.0909091	0.0909091
2024-07-10	2024-07-12	LS	Colony	Colony	7.5	21	1	22	0.0454545	0.954545	0	1	0.0454545	0.0454545
2024-07-10	2024-07-12	LS	Colony	Colony	7.5	20	0	20	0	1	0	1	0	0
2024-07-10	2024-07-12	LS	Colony	Colony	10	16	7	23	0.304348	0.695652	0	1	0.304348	0.304348
2024-07-10	2024-07-12	LS	Colony	Colony	10	20	3	23	0.130435	0.869565	0	1	0.130435	0.130435
2024-07-10	2024-07-12	LS	Colony	Colony	10	21	3	24	0.125	0.875	0	1	0.125	0.125
2024-07-10	2024-07-12	LS	Colony	Colony	10	22	2	24	0.0833333	0.916667	0	1	0.0833333	0.0833333
2024-07-18	2024-07-20	LS	Colony	Colony	10	20	3	23	0.130435	0.869565	0.0128205	0.987179	0.119142	0.119142
2024-07-18	2024-07-20	LS	Colony	Colony	10	22	1	23	0.0434783	0.956522	0.0128205	0.987179	0.0310559	0.0310559
2024-07-18	2024-07-20	LS	Colony	Colony	10	13	10	23	0.434783	0.565217	0.0128205	0.987179	0.427442	0.427442
2024-07-10	2024-07-12	LS	Colony	Colony	25	11	12	23	0.521739	0.478261	0	1	0.521739	0.521739
2024-07-10	2024-07-12	LS	Colony	Colony	25	19	4	23	0.173913	0.826087	0	1	0.173913	0.173913
2024-07-10	2024-07-12	LS	Colony	Colony	25	5	15	20	0.75	0.25	0	1	0.75	0.75
2024-07-10	2024-07-12	LS	Colony	Colony	25	5	21	26	0.807692	0.192308	0	1	0.807692	0.807692
2024-07-18	2024-07-20	LS	Colony	Colony	50	2	20	22	0.909091	0.0909091	0.0128205	0.987179	0.90791	0.90791
2024-07-18	2024-07-20	LS	Colony	Colony	50	0	23	23	1	0	0.0128205	0.987179	1	1
2024-07-18	2024-07-20	LS	Colony	Colony	50	2	22	24	0.916667	0.0833333	0.0128205	0.987179	0.915584	0.915584
2024-07-10	2024-07-12	LS	Colony	Colony	100	0	23	23	1	0	0	1	1	1
2024-07-10	2024-07-12	LS	Colony	Colony	100	0	22	22	1	0	0	1	1	1
2024-07-10	2024-07-12	LS	Colony	Colony	100	0	26	26	1	0	0	1	1	1
2024-07-10	2024-07-12	LS	Colony	Colony	100	1	22	23	0.956522	0.0434783	0	1	0.956522	0.956522
2024-07-18	2024-07-20	LS	Colony	Colony	100	0	22	22	1	0	0.0128205	0.987179	1	1
2024-07-18	2024-07-20	LS	Colony	Colony	100	1	24	25	0.96	0.04	0.0128205	0.987179	0.959481	0.959481
2024-07-18	2024-07-20	LS	Colony	Colony	100	0	22	22	1	0	0.0128205	0.987179	1	1
2024-07-18	2024-07-20	LS	Colony	Colony	500	0	25	25	1	0	0.0128205	0.987179	1	1
2024-07-18	2024-07-20	LS	Colony	Colony	500	0	25	25	1	0	0.0128205	0.987179	1	1
2024-07-18	2024-07-20	LS	Colony	Colony	500	0	25	25	1	0	0.0128205	0.987179	1	1
2024-07-10	2024-07-12	LS	Colony	Colony	1000	0	25	25	1	0	0	1	1	1
2024-07-10	2024-07-12	LS	Colony	Colony	1000	0	23	23	1	0	0	1	1	1
2024-07-10	2024-07-12	LS	Colony	Colony	1000	0	21	21	1	0	0	1	1	1
2024-07-10	2024-07-12	LS	Colony	Colony	1000	0	24	24	1	0	0	1	1	1
2024-07-18	2024-07-20	LS	Colony	Colony	1000	0	24	24	1	0	0.0128205	0.987179	1	1
2024-07-18	2024-07-20	LS	Colony	Colony	1000	0	23	23	1	0	0.0128205	0.987179	1	1
2024-07-18	2024-07-20	LS	Colony	Colony	1000	0	23	23	1	0	0.0128205	0.987179	1	1
2024-06-03	2024-06-10	Methoprene	Colony	Colony	0.001	19	1	20	0.05	0.95	0.172619	0.827381	-0.148201	-0.148201
2024-06-03	2024-06-10	Methoprene	Colony	Colony	0.001	20	1	21	0.047619	0.952381	0.172619	0.827381	-0.151079	-0.151079
2024-06-03	2024-06-10	Methoprene	Colony	Colony	0.001	19	2	21	0.0952381	0.904762	0.172619	0.827381	-0.0935252	-0.0935252
2024-06-03	2024-06-10	Methoprene	Colony	Colony	0.01	17	3	20	0.15	0.85	0.172619	0.827381	-0.0273381	-0.0273381
2024-06-03	2024-06-10	Methoprene	Colony	Colony	0.01	17	9	26	0.346154	0.653846	0.172619	0.827381	0.20974	0.20974
2024-06-03	2024-06-10	Methoprene	Colony	Colony	0.01	16	4	20	0.2	0.8	0.172619	0.827381	0.0330935	0.0330935
2024-06-03	2024-06-10	Methoprene	Colony	Colony	0.01	16	5	21	0.238095	0.761905	0.172619	0.827381	0.0791367	0.0791367
2024-06-03	2024-06-10	Methoprene	Colony	Colony	0.01	15	4	19	0.210526	0.789474	0.172619	0.827381	0.045816	0.045816
2024-06-03	2024-06-10	Methoprene	Colony	Colony	0.01	15	7	22	0.318182	0.681818	0.172619	0.827381	0.175932	0.175932
2024-07-14	2024-07-24	Methoprene	Colony	Colony	0.01	19	3	22	0.136364	0.863636	0.0858586	0.914141	0.0552486	0.0552486
2024-07-14	2024-07-24	Methoprene	Colony	Colony	0.01	18	5	23	0.217391	0.782609	0.0858586	0.914141	0.143887	0.143887
2024-07-18	2024-07-25	Methoprene	Colony	Colony	0.01	7	17	24	0.708333	0.291667	0.0212862	0.978714	0.70199	0.70199
2024-07-18	2024-07-25	Methoprene	Colony	Colony	0.01	8	15	23	0.652174	0.347826	0.0212862	0.978714	0.644609	0.644609
2024-07-18	2024-07-25	Methoprene	Colony	Colony	0.01	3	20	23	0.869565	0.130435	0.0212862	0.978714	0.866728	0.866728
2024-07-18	2024-07-25	Methoprene	Colony	Colony	0.01	19	3	22	0.136364	0.863636	0.0212862	0.978714	0.11758	0.11758
2024-07-01	2024-07-12	Methoprene	Colony	Colony	0.05	15	6	21	0.285714	0.714286	0.0454545	0.954545	0.251701	0.251701
2024-07-01	2024-07-12	Methoprene	Colony	Colony	0.05	12	8	20	0.4	0.6	0.0454545	0.954545	0.371429	0.371429
2024-07-01	2024-07-12	Methoprene	Colony	Colony	0.05	17	5	22	0.227273	0.772727	0.0454545	0.954545	0.190476	0.190476
2024-06-03	2024-06-10	Methoprene	Colony	Colony	0.1	12	9	21	0.428571	0.571429	0.172619	0.827381	0.309353	0.309353
2024-06-03	2024-06-10	Methoprene	Colony	Colony	0.1	16	6	22	0.272727	0.727273	0.172619	0.827381	0.120994	0.120994
2024-06-03	2024-06-10	Methoprene	Colony	Colony	0.1	9	10	19	0.526316	0.473684	0.172619	0.827381	0.42749	0.42749
2024-06-03	2024-06-10	Methoprene	Colony	Colony	0.1	10	14	24	0.583333	0.416667	0.172619	0.827381	0.496403	0.496403
2024-06-03	2024-06-10	Methoprene	Colony	Colony	0.1	17	2	19	0.105263	0.894737	0.172619	0.827381	-0.0814086	-0.0814086
2024-06-03	2024-06-10	Methoprene	Colony	Colony	0.1	13	11	24	0.458333	0.541667	0.172619	0.827381	0.345324	0.345324
2024-07-14	2024-07-24	Methoprene	Colony	Colony	0.1	7	14	21	0.666667	0.333333	0.0858586	0.914141	0.635359	0.635359
2024-07-14	2024-07-24	Methoprene	Colony	Colony	0.1	9	14	23	0.608696	0.391304	0.0858586	0.914141	0.571943	0.571943
2024-07-14	2024-07-24	Methoprene	Colony	Colony	0.1	7	18	25	0.72	0.28	0.0858586	0.914141	0.693702	0.693702
2024-07-14	2024-07-24	Methoprene	Colony	Colony	0.1	8	15	23	0.652174	0.347826	0.0858586	0.914141	0.619505	0.619505
2024-07-18	2024-07-25	Methoprene	Colony	Colony	0.1	5	20	25	0.8	0.2	0.0212862	0.978714	0.79565	0.79565
2024-07-18	2024-07-25	Methoprene	Colony	Colony	0.1	1	20	21	0.952381	0.047619	0.0212862	0.978714	0.951345	0.951345
2024-07-18	2024-07-25	Methoprene	Colony	Colony	0.1	6	17	23	0.73913	0.26087	0.0212862	0.978714	0.733457	0.733457
2024-07-01	2024-07-12	Methoprene	Colony	Colony	0.25	10	15	25	0.6	0.4	0.0454545	0.954545	0.580952	0.580952
2024-07-01	2024-07-12	Methoprene	Colony	Colony	0.25	11	13	24	0.541667	0.458333	0.0454545	0.954545	0.519841	0.519841
2024-07-01	2024-07-12	Methoprene	Colony	Colony	0.25	2	20	22	0.909091	0.0909091	0.0454545	0.954545	0.904762	0.904762
2024-07-01	2024-07-12	Methoprene	Colony	Colony	0.5	10	12	22	0.545455	0.454545	0.0454545	0.954545	0.52381	0.52381
2024-07-01	2024-07-12	Methoprene	Colony	Colony	0.5	19	5	24	0.208333	0.791667	0.0454545	0.954545	0.170635	0.170635
2024-07-01	2024-07-12	Methoprene	Colony	Colony	0.5	8	14	22	0.636364	0.363636	0.0454545	0.954545	0.619048	0.619048
2024-07-14	2024-07-24	Methoprene	Colony	Colony	0.5	7	14	21	0.666667	0.333333	0.0858586	0.914141	0.635359	0.635359
2024-07-14	2024-07-24	Methoprene	Colony	Colony	0.5	8	13	21	0.619048	0.380952	0.0858586	0.914141	0.583268	0.583268
2024-07-14	2024-07-24	Methoprene	Colony	Colony	0.5	9	15	24	0.625	0.375	0.0858586	0.914141	0.589779	0.589779
2024-07-18	2024-07-25	Methoprene	Colony	Colony	0.75	9	13	22	0.590909	0.409091	0.0212862	0.978714	0.582012	0.582012
2024-07-18	2024-07-25	Methoprene	Colony	Colony	0.75	5	18	23	0.782609	0.217391	0.0212862	0.978714	0.777881	0.777881
2024-07-18	2024-07-25	Methoprene	Colony	Colony	0.75	3	20	23	0.869565	0.130435	0.0212862	0.978714	0.866728	0.866728
2024-06-03	2024-06-10	Methoprene	Colony	Colony	1	9	9	18	0.5	0.5	0.172619	0.827381	0.395683	0.395683
2024-06-03	2024-06-10	Methoprene	Colony	Colony	1	4	17	21	0.809524	0.190476	0.172619	0.827381	0.769784	0.769784
2024-06-03	2024-06-10	Methoprene	Colony	Colony	1	9	13	22	0.590909	0.409091	0.172619	0.827381	0.505559	0.505559
2024-06-03	2024-06-10	Methoprene	Colony	Colony	1	18	9	27	0.333333	0.666667	0.172619	0.827381	0.194245	0.194245
2024-06-03	2024-06-10	Methoprene	Colony	Colony	1	5	16	21	0.761905	0.238095	0.172619	0.827381	0.71223	0.71223
2024-06-03	2024-06-10	Methoprene	Colony	Colony	1	8	15	23	0.652174	0.347826	0.172619	0.827381	0.579606	0.579606
2024-06-03	2024-06-10	Methoprene	Colony	Colony	1	9	14	23	0.608696	0.391304	0.172619	0.827381	0.527057	0.527057
2024-06-03	2024-06-10	Methoprene	Colony	Colony	1	5	17	22	0.772727	0.227273	0.172619	0.827381	0.725311	0.725311
2024-06-03	2024-06-10	Methoprene	Colony	Colony	1	10	9	19	0.473684	0.526316	0.172619	0.827381	0.363877	0.363877
2024-07-14	2024-07-24	Methoprene	Colony	Colony	1	4	20	24	0.833333	0.166667	0.0858586	0.914141	0.81768	0.81768
2024-07-14	2024-07-24	Methoprene	Colony	Colony	1	7	16	23	0.695652	0.304348	0.0858586	0.914141	0.667067	0.667067
2024-07-14	2024-07-24	Methoprene	Colony	Colony	1	5	20	25	0.8	0.2	0.0858586	0.914141	0.781215	0.781215
2024-07-18	2024-07-25	Methoprene	Colony	Colony	1	4	19	23	0.826087	0.173913	0.0212862	0.978714	0.822304	0.822304
2024-07-18	2024-07-25	Methoprene	Colony	Colony	1	0	21	21	1	0	0.0212862	0.978714	1	1
2024-07-18	2024-07-25	Methoprene	Colony	Colony	1	0	22	22	1	0	0.0212862	0.978714	1	1
2024-07-01	2024-07-12	Methoprene	Colony	Colony	2.5	4	16	20	0.8	0.2	0.0454545	0.954545	0.790476	0.790476
2024-07-01	2024-07-12	Methoprene	Colony	Colony	2.5	9	12	21	0.571429	0.428571	0.0454545	0.954545	0.55102	0.55102
2024-07-01	2024-07-12	Methoprene	Colony	Colony	2.5	10	15	25	0.6	0.4	0.0454545	0.954545	0.580952	0.580952
2024-07-01	2024-07-12	Methoprene	Colony	Colony	5	8	16	24	0.666667	0.333333	0.0454545	0.954545	0.650794	0.650794
2024-07-01	2024-07-12	Methoprene	Colony	Colony	5	7	14	21	0.666667	0.333333	0.0454545	0.954545	0.650794	0.650794
2024-07-01	2024-07-12	Methoprene	Colony	Colony	5	8	13	21	0.619048	0.380952	0.0454545	0.954545	0.600907	0.600907
2024-07-14	2024-07-24	Methoprene	Colony	Colony	5	4	20	24	0.833333	0.166667	0.0858586	0.914141	0.81768	0.81768
2024-07-14	2024-07-24	Methoprene	Colony	Colony	5	9	16	25	0.64	0.36	0.0858586	0.914141	0.606188	0.606188
2024-07-14	2024-07-24	Methoprene	Colony	Colony	5	4	19	23	0.826087	0.173913	0.0858586	0.914141	0.809753	0.809753
2024-07-14	2024-07-24	Methoprene	Colony	Colony	7.5	8	13	21	0.619048	0.380952	0.0858586	0.914141	0.583268	0.583268
2024-07-14	2024-07-24	Methoprene	Colony	Colony	7.5	6	17	23	0.73913	0.26087	0.0858586	0.914141	0.714629	0.714629
2024-07-14	2024-07-24	Methoprene	Colony	Colony	7.5	2	20	22	0.909091	0.0909091	0.0858586	0.914141	0.900552	0.900552
2024-06-03	2024-06-10	Methoprene	Colony	Colony	10	15	8	23	0.347826	0.652174	0.172619	0.827381	0.211761	0.211761
2024-06-03	2024-06-10	Methoprene	Colony	Colony	10	1	20	21	0.952381	0.047619	0.172619	0.827381	0.942446	0.942446
2024-06-03	2024-06-10	Methoprene	Colony	Colony	10	4	14	18	0.777778	0.222222	0.172619	0.827381	0.731415	0.731415
2024-06-03	2024-06-10	Methoprene	Colony	Colony	10	0	20	20	1	0	0.172619	0.827381	1	1
2024-06-03	2024-06-10	Methoprene	Colony	Colony	10	2	18	20	0.9	0.1	0.172619	0.827381	0.879137	0.879137
2024-07-14	2024-07-24	Methoprene	Colony	Colony	10	2	20	22	0.909091	0.0909091	0.0858586	0.914141	0.900552	0.900552
2024-07-14	2024-07-24	Methoprene	Colony	Colony	10	6	18	24	0.75	0.25	0.0858586	0.914141	0.726519	0.726519
2024-07-14	2024-07-24	Methoprene	Colony	Colony	10	0	22	22	1	0	0.0858586	0.914141	1	1
2024-07-18	2024-07-25	Methoprene	Colony	Colony	10	3	20	23	0.869565	0.130435	0.0212862	0.978714	0.866728	0.866728
2024-07-18	2024-07-25	Methoprene	Colony	Colony	10	4	19	23	0.826087	0.173913	0.0212862	0.978714	0.822304	0.822304
2024-07-18	2024-07-25	Methoprene	Colony	Colony	10	1	19	20	0.95	0.05	0.0212862	0.978714	0.948913	0.948913
2024-07-01	2024-07-12	Methoprene	Colony	Colony	25	5	15	20	0.75	0.25	0.0454545	0.954545	0.738095	0.738095
2024-07-01	2024-07-12	Methoprene	Colony	Colony	25	6	18	24	0.75	0.25	0.0454545	0.954545	0.738095	0.738095
2024-07-01	2024-07-12	Methoprene	Colony	Colony	25	1	20	21	0.952381	0.047619	0.0454545	0.954545	0.950113	0.950113
2024-07-14	2024-07-24	Methoprene	Colony	Colony	25	0	21	21	1	0	0.0858586	0.914141	1	1
2024-07-14	2024-07-24	Methoprene	Colony	Colony	25	6	18	24	0.75	0.25	0.0858586	0.914141	0.726519	0.726519
2024-07-14	2024-07-24	Methoprene	Colony	Colony	25	4	20	24	0.833333	0.166667	0.0858586	0.914141	0.81768	0.81768
2024-07-01	2024-07-12	Methoprene	Colony	Colony	50	6	20	26	0.769231	0.230769	0.0454545	0.954545	0.758242	0.758242
2024-07-01	2024-07-12	Methoprene	Colony	Colony	50	1	20	21	0.952381	0.047619	0.0454545	0.954545	0.950113	0.950113
2024-07-01	2024-07-12	Methoprene	Colony	Colony	50	5	16	21	0.761905	0.238095	0.0454545	0.954545	0.750567	0.750567
2024-07-14	2024-07-24	Methoprene	Colony	Colony	50	0	24	24	1	0	0.0858586	0.914141	1	1
2024-07-14	2024-07-24	Methoprene	Colony	Colony	50	5	20	25	0.8	0.2	0.0858586	0.914141	0.781215	0.781215
2024-07-14	2024-07-24	Methoprene	Colony	Colony	50	0	21	21	1	0	0.0858586	0.914141	1	1
2024-07-14	2024-07-24	Methoprene	Colony	Colony	75	1	20	21	0.952381	0.047619	0.0858586	0.914141	0.947908	0.947908
2024-07-14	2024-07-24	Methoprene	Colony	Colony	75	0	20	20	1	0	0.0858586	0.914141	1	1
2024-07-14	2024-07-24	Methoprene	Colony	Colony	75	0	23	23	1	0	0.0858586	0.914141	1	1
2024-06-03	2024-06-10	Methoprene	Colony	Colony	100	0	19	19	1	0	0.172619	0.827381	1	1
2024-06-03	2024-06-10	Methoprene	Colony	Colony	100	0	20	20	1	0	0.172619	0.827381	1	1
2024-06-03	2024-06-10	Methoprene	Colony	Colony	100	0	20	20	1	0	0.172619	0.827381	1	1
2024-06-03	2024-06-10	Methoprene	Colony	Colony	100	0	20	20	1	0	0.172619	0.827381	1	1
2024-06-03	2024-06-10	Methoprene	Colony	Colony	100	2	19	21	0.904762	0.0952381	0.172619	0.827381	0.884892	0.884892
2024-06-03	2024-06-10	Methoprene	Colony	Colony	100	0	19	19	1	0	0.172619	0.827381	1	1
2024-06-03	2024-06-10	Methoprene	Colony	Colony	100	1	18	19	0.947368	0.0526316	0.172619	0.827381	0.936388	0.936388
2024-07-14	2024-07-24	Methoprene	Colony	Colony	100	0	24	24	1	0	0.0858586	0.914141	1	1
2024-07-14	2024-07-24	Methoprene	Colony	Colony	100	0	23	23	1	0	0.0858586	0.914141	1	1
2024-07-14	2024-07-24	Methoprene	Colony	Colony	100	0	21	21	1	0	0.0858586	0.914141	1	1
2024-07-18	2024-07-25	Methoprene	Colony	Colony	100	0	20	20	1	0	0.0212862	0.978714	1	1
2024-07-18	2024-07-25	Methoprene	Colony	Colony	100	0	21	21	1	0	0.0212862	0.978714	1	1
2024-07-18	2024-07-25	Methoprene	Colony	Colony	100	0	24	24	1	0	0.0212862	0.978714	1	1
2024-07-18	2024-07-25	Methoprene	Colony	Colony	100	0	23	23	1	0	0.0212862	0.978714	1	1
2024-07-18	2024-07-25	Methoprene	Colony	Colony	100	0	23	23	1	0	0.0212862	0.978714	1	1
2024-07-18	2024-07-25	Methoprene	Colony	Colony	100	0	23	23	1	0	0.0212862	0.978714	1	1
2024-07-14	2024-07-24	Methoprene	Colony	Colony	250	0	22	22	1	0	0.0858586	0.914141	1	1
2024-07-14	2024-07-24	Methoprene	Colony	Colony	250	0	20	20	1	0	0.0858586	0.914141	1	1
2024-07-14	2024-07-24	Methoprene	Colony	Colony	250	0	21	21	1	0	0.0858586	0.914141	1	1
2024-07-18	2024-07-25	Methoprene	Colony	Colony	250	0	22	22	1	0	0.0212862	0.978714	1	1
2024-07-18	2024-07-25	Methoprene	Colony	Colony	250	0	21	21	1	0	0.0212862	0.978714	1	1
2024-07-18	2024-07-25	Methoprene	Colony	Colony	250	0	24	24	1	0	0.0212862	0.978714	1	1
2024-07-14	2024-07-24	Methoprene	Colony	Colony	500	0	23	23	1	0	0.0858586	0.914141	1	1
2024-07-14	2024-07-24	Methoprene	Colony	Colony	500	0	21	21	1	0	0.0858586	0.914141	1	1
2024-07-14	2024-07-24	Methoprene	Colony	Colony	500	0	23	23	1	0	0.0858586	0.914141	1	1
2024-07-18	2024-07-25	Methoprene	Colony	Colony	500	0	22	22	1	0	0.0212862	0.978714	1	1
2024-07-18	2024-07-25	Methoprene	Colony	Colony	500	0	20	20	1	0	0.0212862	0.978714	1	1
2024-07-18	2024-07-25	Methoprene	Colony	Colony	500	0	25	25	1	0	0.0212862	0.978714	1	1
2024-07-14	2024-07-24	Methoprene	Colony	Colony	750	0	22	22	1	0	0.0858586	0.914141	1	1
2024-07-14	2024-07-24	Methoprene	Colony	Colony	750	0	21	21	1	0	0.0858586	0.914141	1	1
2024-07-14	2024-07-24	Methoprene	Colony	Colony	750	0	23	23	1	0	0.0858586	0.914141	1	1
2024-07-18	2024-07-25	Methoprene	Colony	Colony	750	0	25	25	1	0	0.0212862	0.978714	1	1
2024-07-18	2024-07-25	Methoprene	Colony	Colony	750	0	22	22	1	0	0.0212862	0.978714	1	1
2024-07-18	2024-07-25	Methoprene	Colony	Colony	750	0	22	22	1	0	0.0212862	0.978714	1	1
2024-06-03	2024-06-10	Methoprene	Colony	Colony	1000	0	20	20	1	0	0.172619	0.827381	1	1
2024-06-03	2024-06-10	Methoprene	Colony	Colony	1000	0	17	17	1	0	0.172619	0.827381	1	1
2024-06-03	2024-06-10	Methoprene	Colony	Colony	1000	0	20	20	1	0	0.172619	0.827381	1	1
2024-06-03	2024-06-10	Methoprene	Colony	Colony	1000	0	19	19	1	0	0.172619	0.827381	1	1
2024-06-03	2024-06-10	Methoprene	Colony	Colony	1000	0	20	20	1	0	0.172619	0.827381	1	1
2024-07-14	2024-07-24	Methoprene	Colony	Colony	1000	0	25	25	1	0	0.0858586	0.914141	1	1
2024-07-14	2024-07-24	Methoprene	Colony	Colony	1000	0	23	23	1	0	0.0858586	0.914141	1	1
2024-07-14	2024-07-24	Methoprene	Colony	Colony	1000	0	22	22	1	0	0.0858586	0.914141	1	1
2024-07-18	2024-07-25	Methoprene	Colony	Colony	1000	0	22	22	1	0	0.0212862	0.978714	1	1
2024-07-18	2024-07-25	Methoprene	Colony	Colony	1000	0	24	24	1	0	0.0212862	0.978714	1	1
2024-07-18	2024-07-25	Methoprene	Colony	Colony	1000	0	20	20	1	0	0.0212862	0.978714	1	1
2024-06-12	2024-06-14	Control	Control	A01	Control	15	0	15	0	1	0	1	0	0
2024-08-25	2024-08-27	Control	Cx. pipiens	11S	Control	23	2	25	0.08	0.92	0.0570324	0.942968	0.0243567	0.0243567
2024-08-25	2024-08-27	Control	Cx. pipiens	11S	Control	20	1	21	0.047619	0.952381	0.0570324	0.942968	-0.00998273	-0.00998273
2024-08-25	2024-08-27	Control	Cx. pipiens	11S	Control	22	1	23	0.0434783	0.956522	0.0570324	0.942968	-0.014374	-0.014374
2024-08-28	2024-09-12	Control	Cx. pipiens	11S	Control	21	2	23	0.0869565	0.913043	0.0662055	0.933794	0.0222222	0.0222222
2024-08-28	2024-09-12	Control	Cx. pipiens	11S	Control	21	1	22	0.0454545	0.954545	0.0662055	0.933794	-0.0222222	-0.0222222
2024-08-17	2024-08-19	Control	Cx. pipiens	12P	Control	20	0	20	0	1	0.0325397	0.96746	-0.0336341	-0.0336341
2024-08-17	2024-08-19	Control	Cx. pipiens	12P	Control	19	1	20	0.05	0.95	0.0325397	0.96746	0.0180476	0.0180476
2024-08-17	2024-08-19	Control	Cx. pipiens	12P	Control	20	1	21	0.047619	0.952381	0.0325397	0.96746	0.0155865	0.0155865
2024-08-18	2024-08-20	Control	Cx. pipiens	12P	Control	22	0	22	0	1	0	1	0	0
2024-08-18	2024-08-20	Control	Cx. pipiens	12P	Control	20	0	20	0	1	0	1	0	0
2024-08-21	2024-08-29	Control	Cx. pipiens	12P	Control	20	1	21	0.047619	0.952381	0.034632	0.965368	0.0134529	0.0134529
2024-08-21	2024-08-29	Control	Cx. pipiens	12P	Control	21	0	21	0	1	0.034632	0.965368	-0.0358744	-0.0358744
2024-08-21	2024-08-29	Control	Cx. pipiens	12P	Control	20	2	22	0.0909091	0.909091	0.034632	0.965368	0.058296	0.058296
2024-08-21	2024-08-29	Control	Cx. pipiens	12P	Control	20	0	20	0	1	0.034632	0.965368	-0.0358744	-0.0358744
2024-08-17	2024-08-19	Control	Cx. pipiens	15M	Control	22	0	22	0	1	0.015873	0.984127	-0.016129	-0.016129
2024-08-17	2024-08-19	Control	Cx. pipiens	15M	Control	20	1	21	0.047619	0.952381	0.015873	0.984127	0.0322581	0.0322581
2024-08-17	2024-08-19	Control	Cx. pipiens	15M	Control	23	0	23	0	1	0.015873	0.984127	-0.016129	-0.016129
2024-08-18	2024-08-20	Control	Cx. pipiens	15M	Control	22	1	23	0.0434783	0.956522	0.0444664	0.955534	-0.00103413	-0.00103413
2024-08-18	2024-08-20	Control	Cx. pipiens	15M	Control	21	1	22	0.0454545	0.954545	0.0444664	0.955534	0.00103413	0.00103413
2024-08-21	2024-08-29	Control	Cx. pipiens	15M	Control	19	1	20	0.05	0.95	0.025	0.975	0.025641	0.025641
2024-08-21	2024-08-29	Control	Cx. pipiens	15M	Control	22	0	22	0	1	0.025	0.975	-0.025641	-0.025641
2024-08-20	2024-08-26	Control	Cx. pipiens	15M	Control	20	2	22	0.0909091	0.909091	0.0692641	0.930736	0.0232558	0.0232558
2024-08-20	2024-08-26	Control	Cx. pipiens	15M	Control	20	1	21	0.047619	0.952381	0.0692641	0.930736	-0.0232558	-0.0232558
2024-08-24	2024-08-26	Control	Cx. pipiens	17S	Control	24	0	24	0	1	0	1	0	0
2024-08-24	2024-08-26	Control	Cx. pipiens	17S	Control	23	0	23	0	1	0	1	0	0
2024-08-25	2024-08-27	Control	Cx. pipiens	17S	Control	23	0	23	0	1	0	1	0	0
2024-08-25	2024-08-27	Control	Cx. pipiens	17S	Control	22	0	22	0	1	0	1	0	0
2024-08-27	2024-09-12	Control	Cx. pipiens	17S	Control	23	3	26	0.115385	0.884615	0.0810012	0.918999	0.037414	0.037414
2024-08-27	2024-09-12	Control	Cx. pipiens	17S	Control	20	1	21	0.047619	0.952381	0.0810012	0.918999	-0.0363245	-0.0363245
2024-08-27	2024-09-12	Control	Cx. pipiens	17S	Control	23	2	25	0.08	0.92	0.0810012	0.918999	-0.00108947	-0.00108947
2024-08-17	2024-08-19	Control	Cx. pipiens	17W	Control	20	1	21	0.047619	0.952381	0.0672407	0.932759	-0.0210362	-0.0210362
2024-08-17	2024-08-19	Control	Cx. pipiens	17W	Control	20	3	23	0.130435	0.869565	0.0672407	0.932759	0.0677496	0.0677496
2024-08-17	2024-08-19	Control	Cx. pipiens	17W	Control	20	0	20	0	1	0.0672407	0.932759	-0.072088	-0.072088
2024-08-17	2024-08-19	Control	Cx. pipiens	17W	Control	20	2	22	0.0909091	0.909091	0.0672407	0.932759	0.0253746	0.0253746
2024-08-20	2024-08-26	Control	Cx. pipiens	17W	Control	19	1	20	0.05	0.95	0.05	0.95	0	0
2024-08-16	2024-08-18	Control	Cx. pipiens	21P	Control	20	1	21	0.047619	0.952381	0.0238095	0.97619	0.0243902	0.0243902
2024-08-16	2024-08-18	Control	Cx. pipiens	21P	Control	20	0	20	0	1	0.0238095	0.97619	-0.0243902	-0.0243902
2024-08-17	2024-08-19	Control	Cx. pipiens	21P	Control	23	0	23	0	1	0.0468975	0.953102	-0.0492051	-0.0492051
2024-08-17	2024-08-19	Control	Cx. pipiens	21P	Control	19	2	21	0.0952381	0.904762	0.0468975	0.953102	0.0507192	0.0507192
2024-08-17	2024-08-19	Control	Cx. pipiens	21P	Control	21	1	22	0.0454545	0.954545	0.0468975	0.953102	-0.001514	-0.001514
2024-08-25	2024-08-27	Control	Cx. pipiens	24S	Control	23	1	24	0.0416667	0.958333	0.0138889	0.986111	0.028169	0.028169
2024-08-25	2024-08-27	Control	Cx. pipiens	24S	Control	22	0	22	0	1	0.0138889	0.986111	-0.0140845	-0.0140845
2024-08-25	2024-08-27	Control	Cx. pipiens	24S	Control	24	0	24	0	1	0.0138889	0.986111	-0.0140845	-0.0140845
2024-08-28	2024-09-12	Control	Cx. pipiens	24S	Control	23	0	23	0	1	0.0138889	0.986111	-0.0140845	-0.0140845
2024-08-28	2024-09-12	Control	Cx. pipiens	24S	Control	25	0	25	0	1	0.0138889	0.986111	-0.0140845	-0.0140845
2024-08-28	2024-09-12	Control	Cx. pipiens	24S	Control	23	1	24	0.0416667	0.958333	0.0138889	0.986111	0.028169	0.028169
2024-08-22	2024-08-24	Control	Cx. pipiens	24W	Control	25	0	25	0	1	0	1	0	0
2024-08-22	2024-08-24	Control	Cx. pipiens	24W	Control	22	0	22	0	1	0	1	0	0
2024-08-22	2024-08-24	Control	Cx. pipiens	24W	Control	24	0	24	0	1	0	1	0	0
2024-08-25	2024-09-03	Control	Cx. pipiens	24W	Control	20	1	21	0.047619	0.952381	0.0303658	0.969634	0.0177936	0.0177936
2024-08-25	2024-09-03	Control	Cx. pipiens	24W	Control	22	1	23	0.0434783	0.956522	0.0303658	0.969634	0.0135231	0.0135231
2024-08-25	2024-09-03	Control	Cx. pipiens	24W	Control	25	0	25	0	1	0.0303658	0.969634	-0.0313167	-0.0313167
2024-08-22	2024-08-24	Control	Cx. pipiens	2W	Control	25	0	25	0	1	0	1	0	0
2024-08-22	2024-08-24	Control	Cx. pipiens	2W	Control	22	0	22	0	1	0	1	0	0
2024-08-22	2024-08-24	Control	Cx. pipiens	2W	Control	22	0	22	0	1	0	1	0	0
2024-08-25	2024-09-03	Control	Cx. pipiens	2W	Control	20	2	22	0.0909091	0.909091	0.046176	0.953824	0.0468986	0.0468986
2024-08-25	2024-09-03	Control	Cx. pipiens	2W	Control	23	0	23	0	1	0.046176	0.953824	-0.0484115	-0.0484115
2024-08-25	2024-09-03	Control	Cx. pipiens	2W	Control	20	1	21	0.047619	0.952381	0.046176	0.953824	0.00151286	0.00151286
2024-07-22	2024-07-24	Control	Cx. pipiens	A01	Control	20	0	20	0	1	0.015873	0.984127	-0.016129	-0.016129
2024-07-22	2024-07-24	Control	Cx. pipiens	A01	Control	21	0	21	0	1	0.015873	0.984127	-0.016129	-0.016129
2024-07-22	2024-07-24	Control	Cx. pipiens	A01	Control	20	1	21	0.047619	0.952381	0.015873	0.984127	0.0322581	0.0322581
2024-07-24	2024-07-31	Control	Cx. pipiens	A01	Control	23	0	23	0	1	0.0289855	0.971014	-0.0298507	-0.0298507
2024-07-24	2024-07-31	Control	Cx. pipiens	A01	Control	20	0	20	0	1	0.0289855	0.971014	-0.0298507	-0.0298507
2024-07-24	2024-07-31	Control	Cx. pipiens	A01	Control	21	2	23	0.0869565	0.913043	0.0289855	0.971014	0.0597015	0.0597015
2024-08-12	2024-08-14	Control	Cx. pipiens	A07	Control	22	0	22	0	1	0	1	0	0
2024-08-12	2024-08-14	Control	Cx. pipiens	A07	Control	20	0	20	0	1	0	1	0	0
2024-08-17	2024-08-19	Control	Cx. pipiens	A07	Control	24	0	24	0	1	0	1	0	0
2024-08-17	2024-08-19	Control	Cx. pipiens	A07	Control	23	0	23	0	1	0	1	0	0
2024-08-17	2024-08-19	Control	Cx. pipiens	A07	Control	22	0	22	0	1	0	1	0	0
2024-08-17	2024-08-26	Control	Cx. pipiens	A07	Control	20	1	21	0.047619	0.952381	0.0692641	0.930736	-0.0232558	-0.0232558
2024-08-17	2024-08-26	Control	Cx. pipiens	A07	Control	20	2	22	0.0909091	0.909091	0.0692641	0.930736	0.0232558	0.0232558
2024-08-20	2024-08-26	Control	Cx. pipiens	A07	Control	19	1	20	0.05	0.95	0.05	0.95	0	0
2024-09-01	2024-09-03	Control	Cx. pipiens	A09	Control	20	0	20	0	1	0.046176	0.953824	-0.0484115	-0.0484115
2024-09-01	2024-09-03	Control	Cx. pipiens	A09	Control	20	1	21	0.047619	0.952381	0.046176	0.953824	0.00151286	0.00151286
2024-09-01	2024-09-03	Control	Cx. pipiens	A09	Control	20	2	22	0.0909091	0.909091	0.046176	0.953824	0.0468986	0.0468986
2024-09-05	2024-09-20	Control	Cx. pipiens	A09	Control	24	1	25	0.04	0.96	0.0272222	0.972778	0.0131354	0.0131354
2024-09-05	2024-09-20	Control	Cx. pipiens	A09	Control	23	1	24	0.0416667	0.958333	0.0272222	0.972778	0.0148487	0.0148487
2024-09-05	2024-09-20	Control	Cx. pipiens	A09	Control	21	0	21	0	1	0.0272222	0.972778	-0.027984	-0.027984
2024-07-26	2024-07-28	Control	Cx. pipiens	AHC	Control	22	1	23	0.0434783	0.956522	0.0283816	0.971618	0.0155376	0.0155376
2024-07-26	2024-07-28	Control	Cx. pipiens	AHC	Control	23	1	24	0.0416667	0.958333	0.0283816	0.971618	0.0136731	0.0136731
2024-07-26	2024-07-28	Control	Cx. pipiens	AHC	Control	20	0	20	0	1	0.0283816	0.971618	-0.0292107	-0.0292107
2024-07-27	2024-07-29	Control	Cx. pipiens	AHC	Control	22	0	22	0	1	0	1	0	0
2024-07-27	2024-07-29	Control	Cx. pipiens	AHC	Control	20	0	20	0	1	0	1	0	0
2024-07-27	2024-07-29	Control	Cx. pipiens	AHC	Control	25	0	25	0	1	0	1	0	0
2024-07-29	2024-08-05	Control	Cx. pipiens	AHC	Control	20	1	21	0.047619	0.952381	0.0325397	0.96746	0.0155865	0.0155865
2024-07-29	2024-08-05	Control	Cx. pipiens	AHC	Control	19	1	20	0.05	0.95	0.0325397	0.96746	0.0180476	0.0180476
2024-07-29	2024-08-05	Control	Cx. pipiens	AHC	Control	21	0	21	0	1	0.0325397	0.96746	-0.0336341	-0.0336341
2024-08-28	2024-08-30	Control	Cx. pipiens	AHN	Control	22	1	23	0.0434783	0.956522	0.0462388	0.953761	-0.00289436	-0.00289436
2024-08-28	2024-08-30	Control	Cx. pipiens	AHN	Control	20	1	21	0.047619	0.952381	0.0462388	0.953761	0.00144718	0.00144718
2024-08-28	2024-08-30	Control	Cx. pipiens	AHN	Control	20	1	21	0.047619	0.952381	0.0462388	0.953761	0.00144718	0.00144718
2024-08-31	2024-09-01	Control	Cx. pipiens	AHN	Control	24	1	25	0.04	0.96	0.0272222	0.972778	0.0131354	0.0131354
2024-08-31	2024-09-01	Control	Cx. pipiens	AHN	Control	23	0	23	0	1	0.0272222	0.972778	-0.027984	-0.027984
2024-08-31	2024-09-01	Control	Cx. pipiens	AHN	Control	23	1	24	0.0416667	0.958333	0.0272222	0.972778	0.0148487	0.0148487
2024-08-09	2024-08-11	Control	Cx. pipiens	B01	Control	24	2	26	0.0769231	0.923077	0.025641	0.974359	0.0526316	0.0526316
2024-08-09	2024-08-11	Control	Cx. pipiens	B01	Control	23	0	23	0	1	0.025641	0.974359	-0.0263158	-0.0263158
2024-08-09	2024-08-11	Control	Cx. pipiens	B01	Control	20	0	20	0	1	0.025641	0.974359	-0.0263158	-0.0263158
2024-08-11	2024-08-26	Control	Cx. pipiens	B01	Control	18	2	20	0.1	0.9	0.0984127	0.901587	0.00176056	0.00176056
2024-08-11	2024-08-26	Control	Cx. pipiens	B01	Control	19	2	21	0.0952381	0.904762	0.0984127	0.901587	-0.00352113	-0.00352113
2024-08-11	2024-08-26	Control	Cx. pipiens	B01	Control	18	2	20	0.1	0.9	0.0984127	0.901587	0.00176056	0.00176056
2024-09-01	2024-09-03	Control	Cx. pipiens	B08	Control	21	1	22	0.0454545	0.954545	0.0296443	0.970356	0.0162933	0.0162933
2024-09-01	2024-09-03	Control	Cx. pipiens	B08	Control	22	1	23	0.0434783	0.956522	0.0296443	0.970356	0.0142566	0.0142566
2024-09-01	2024-09-03	Control	Cx. pipiens	B08	Control	21	0	21	0	1	0.0296443	0.970356	-0.0305499	-0.0305499
2024-09-05	2024-09-20	Control	Cx. pipiens	B08	Control	21	0	21	0	1	0.0227273	0.977273	-0.0232558	-0.0232558
2024-09-05	2024-09-20	Control	Cx. pipiens	B08	Control	20	0	20	0	1	0.0227273	0.977273	-0.0232558	-0.0232558
2024-09-05	2024-09-20	Control	Cx. pipiens	B08	Control	23	0	23	0	1	0.0227273	0.977273	-0.0232558	-0.0232558
2024-09-05	2024-09-20	Control	Cx. pipiens	B08	Control	20	2	22	0.0909091	0.909091	0.0227273	0.977273	0.0697674	0.0697674
2024-07-22	2024-07-24	Control	Cx. pipiens	B19	Control	20	1	21	0.047619	0.952381	0.015873	0.984127	0.0322581	0.0322581
2024-07-22	2024-07-24	Control	Cx. pipiens	B19	Control	22	0	22	0	1	0.015873	0.984127	-0.016129	-0.016129
2024-07-22	2024-07-24	Control	Cx. pipiens	B19	Control	20	0	20	0	1	0.015873	0.984127	-0.016129	-0.016129
2024-07-24	2024-07-31	Control	Cx. pipiens	B19	Control	19	2	21	0.0952381	0.904762	0.111111	0.888889	-0.0178571	-0.0178571
2024-07-24	2024-07-31	Control	Cx. pipiens	B19	Control	23	0	23	0	1	0.111111	0.888889	-0.125	-0.125
2024-07-24	2024-07-31	Control	Cx. pipiens	B19	Control	16	5	21	0.238095	0.761905	0.111111	0.888889	0.142857	0.142857
2024-08-17	2024-08-19	Control	Cx. pipiens	BAR	Control	20	1	21	0.047619	0.952381	0.047619	0.952381	0	0
2024-08-19	2024-08-21	Control	Cx. pipiens	BAR	Control	24	0	24	0	1	0.0144928	0.985507	-0.0147059	-0.0147059
2024-08-19	2024-08-21	Control	Cx. pipiens	BAR	Control	22	1	23	0.0434783	0.956522	0.0144928	0.985507	0.0294118	0.0294118
2024-08-19	2024-08-21	Control	Cx. pipiens	BAR	Control	20	0	20	0	1	0.0144928	0.985507	-0.0147059	-0.0147059
2024-08-20	2024-08-26	Control	Cx. pipiens	BAR	Control	23	1	24	0.0416667	0.958333	0.0416667	0.958333	0	0
2024-08-22	2024-09-12	Control	Cx. pipiens	BAR	Control	20	0	20	0	1	0.0151515	0.984848	-0.0153846	-0.0153846
2024-08-22	2024-09-12	Control	Cx. pipiens	BAR	Control	22	0	22	0	1	0.0151515	0.984848	-0.0153846	-0.0153846
2024-08-22	2024-09-12	Control	Cx. pipiens	BAR	Control	21	1	22	0.0454545	0.954545	0.0151515	0.984848	0.0307692	0.0307692
2024-08-18	2024-08-20	Control	Cx. pipiens	BLT	Control	24	0	24	0	1	0	1	0	0
2024-08-18	2024-08-20	Control	Cx. pipiens	BLT	Control	22	0	22	0	1	0	1	0	0
2024-08-19	2024-08-21	Control	Cx. pipiens	BLT	Control	22	0	22	0	1	0	1	0	0
2024-08-19	2024-08-21	Control	Cx. pipiens	BLT	Control	23	0	23	0	1	0	1	0	0
2024-08-19	2024-08-21	Control	Cx. pipiens	BLT	Control	24	0	24	0	1	0	1	0	0
2024-08-20	2024-08-29	Control	Cx. pipiens	BLT	Control	20	1	21	0.047619	0.952381	0.047619	0.952381	0	0
2024-08-22	2024-09-12	Control	Cx. pipiens	BLT	Control	25	0	25	0	1	0.0144928	0.985507	-0.0147059	-0.0147059
2024-08-22	2024-09-12	Control	Cx. pipiens	BLT	Control	22	0	22	0	1	0.0144928	0.985507	-0.0147059	-0.0147059
2024-08-22	2024-09-12	Control	Cx. pipiens	BLT	Control	22	1	23	0.0434783	0.956522	0.0144928	0.985507	0.0294118	0.0294118
2024-08-22	2024-08-24	Control	Cx. pipiens	BRO	Control	24	1	25	0.04	0.96	0.0133333	0.986667	0.027027	0.027027
2024-08-22	2024-08-24	Control	Cx. pipiens	BRO	Control	22	0	22	0	1	0.0133333	0.986667	-0.0135135	-0.0135135
2024-08-22	2024-08-24	Control	Cx. pipiens	BRO	Control	21	0	21	0	1	0.0133333	0.986667	-0.0135135	-0.0135135
2024-08-25	2024-09-03	Control	Cx. pipiens	BRO	Control	23	1	24	0.0416667	0.958333	0.0575397	0.94246	-0.0168421	-0.0168421
2024-08-25	2024-09-03	Control	Cx. pipiens	BRO	Control	20	1	21	0.047619	0.952381	0.0575397	0.94246	-0.0105263	-0.0105263
2024-08-25	2024-09-03	Control	Cx. pipiens	BRO	Control	22	2	24	0.0833333	0.916667	0.0575397	0.94246	0.0273684	0.0273684
2024-08-12	2024-08-14	Control	Cx. pipiens	C02	Control	20	1	21	0.047619	0.952381	0.0297619	0.970238	0.0184049	0.0184049
2024-08-12	2024-08-14	Control	Cx. pipiens	C02	Control	23	1	24	0.0416667	0.958333	0.0297619	0.970238	0.0122699	0.0122699
2024-08-12	2024-08-14	Control	Cx. pipiens	C02	Control	20	0	20	0	1	0.0297619	0.970238	-0.0306748	-0.0306748
2024-08-15	2024-08-17	Control	Cx. pipiens	C02	Control	25	0	25	0	1	0	1	0	0
2024-08-15	2024-08-17	Control	Cx. pipiens	C02	Control	24	0	24	0	1	0	1	0	0
2024-08-08	2024-08-14	Control	Cx. pipiens	C02	Control	23	0	23	0	1		1	0	0
2024-08-08	2024-08-14	Control	Cx. pipiens	C02	Control	19	1	20	0.05	0.95		1	0.05	0.05
2024-08-08	2024-08-14	Control	Cx. pipiens	C02	Control	21	0	21	0	1		1	0	0
2024-09-23	2024-09-25	Control	Cx. pipiens	C11	Control	20	0	20	0	1	0.030303	0.969697	-0.03125	-0.03125
2024-09-23	2024-09-25	Control	Cx. pipiens	C11	Control	19	0	19	0	1	0.030303	0.969697	-0.03125	-0.03125
2024-09-23	2024-09-25	Control	Cx. pipiens	C11	Control	20	2	22	0.0909091	0.909091	0.030303	0.969697	0.0625	0.0625
2024-09-21	2024-09-23	Control	Cx. pipiens	C13	Control	22	1	23	0.0434783	0.956522	0.0447958	0.955204	-0.00137931	-0.00137931
2024-09-21	2024-09-23	Control	Cx. pipiens	C13	Control	21	0	21	0	1	0.0447958	0.955204	-0.0468966	-0.0468966
2024-09-21	2024-09-23	Control	Cx. pipiens	C13	Control	20	2	22	0.0909091	0.909091	0.0447958	0.955204	0.0482759	0.0482759
2024-08-03	2024-08-05	Control	Cx. pipiens	C15	Control	20	1	21	0.047619	0.952381	0.0303658	0.969634	0.0177936	0.0177936
2024-08-03	2024-08-05	Control	Cx. pipiens	C15	Control	22	1	23	0.0434783	0.956522	0.0303658	0.969634	0.0135231	0.0135231
2024-08-03	2024-08-05	Control	Cx. pipiens	C15	Control	20	0	20	0	1	0.0303658	0.969634	-0.0313167	-0.0313167
2024-08-04	2024-08-06	Control	Cx. pipiens	C15	Control	20	0	20	0	1	0.015873	0.984127	-0.016129	-0.016129
2024-08-04	2024-08-06	Control	Cx. pipiens	C15	Control	24	0	24	0	1	0.015873	0.984127	-0.016129	-0.016129
2024-08-04	2024-08-06	Control	Cx. pipiens	C15	Control	20	1	21	0.047619	0.952381	0.015873	0.984127	0.0322581	0.0322581
2024-08-05	2024-08-07	Control	Cx. pipiens	C15	Control	22	0	22	0	1	0.015873	0.984127	-0.016129	-0.016129
2024-08-05	2024-08-07	Control	Cx. pipiens	C15	Control	20	1	21	0.047619	0.952381	0.015873	0.984127	0.0322581	0.0322581
2024-08-05	2024-08-07	Control	Cx. pipiens	C15	Control	25	0	25	0	1	0.015873	0.984127	-0.016129	-0.016129
2024-08-07	2024-08-14	Control	Cx. pipiens	C15	Control	17	3	20	0.15	0.85	0.063794	0.936206	0.0920802	0.0920802
2024-08-07	2024-08-14	Control	Cx. pipiens	C15	Control	20	1	21	0.047619	0.952381	0.063794	0.936206	-0.0172771	-0.0172771
2024-08-07	2024-08-14	Control	Cx. pipiens	C15	Control	18	2	20	0.1	0.9	0.063794	0.936206	0.0386731	0.0386731
2024-08-07	2024-08-14	Control	Cx. pipiens	C15	Control	23	1	24	0.0416667	0.958333	0.063794	0.936206	-0.0236351	-0.0236351
2024-08-07	2024-08-14	Control	Cx. pipiens	C15	Control	21	0	21	0	1	0.063794	0.936206	-0.068141	-0.068141
2024-08-07	2024-08-14	Control	Cx. pipiens	C15	Control	22	1	23	0.0434783	0.956522	0.063794	0.936206	-0.0217001	-0.0217001
2024-08-15	2024-08-21	Control	Cx. pipiens	C15	Control	19	1	20	0.05	0.95	0.0463109	0.953689	0.0038682	0.0038682
2024-08-15	2024-08-21	Control	Cx. pipiens	C15	Control	21	1	22	0.0454545	0.954545	0.0463109	0.953689	-0.000897976	-0.000897976
2024-08-15	2024-08-21	Control	Cx. pipiens	C15	Control	22	1	23	0.0434783	0.956522	0.0463109	0.953689	-0.00297023	-0.00297023
2024-08-03	2024-08-05	Control	Cx. pipiens	C18	Control	22	0	22	0	1	0.0411594	0.958841	-0.0429262	-0.0429262
2024-08-03	2024-08-05	Control	Cx. pipiens	C18	Control	23	2	25	0.08	0.92	0.0411594	0.958841	0.0405079	0.0405079
2024-08-03	2024-08-05	Control	Cx. pipiens	C18	Control	22	1	23	0.0434783	0.956522	0.0411594	0.958841	0.00241838	0.00241838
2024-08-04	2024-08-06	Control	Cx. pipiens	C18	Control	20	0	20	0	1	0.030303	0.969697	-0.03125	-0.03125
2024-08-04	2024-08-06	Control	Cx. pipiens	C18	Control	20	2	22	0.0909091	0.909091	0.030303	0.969697	0.0625	0.0625
2024-08-04	2024-08-06	Control	Cx. pipiens	C18	Control	24	0	24	0	1	0.030303	0.969697	-0.03125	-0.03125
2024-08-07	2024-08-14	Control	Cx. pipiens	C18	Control	22	1	23	0.0434783	0.956522	0.0352743	0.964726	0.0085039	0.0085039
2024-08-07	2024-08-14	Control	Cx. pipiens	C18	Control	19	1	20	0.05	0.95	0.0352743	0.964726	0.0152641	0.0152641
2024-08-07	2024-08-14	Control	Cx. pipiens	C18	Control	20	1	21	0.047619	0.952381	0.0352743	0.964726	0.0127961	0.0127961
2024-08-07	2024-08-14	Control	Cx. pipiens	C18	Control	16	0	16	0	1	0.0352743	0.964726	-0.0365641	-0.0365641
2024-08-05	2024-08-07	Control	Cx. pipiens	C21	Control	22	0	22	0	1	0.0303658	0.969634	-0.0313167	-0.0313167
2024-08-05	2024-08-07	Control	Cx. pipiens	C21	Control	20	1	21	0.047619	0.952381	0.0303658	0.969634	0.0177936	0.0177936
2024-08-05	2024-08-07	Control	Cx. pipiens	C21	Control	22	1	23	0.0434783	0.956522	0.0303658	0.969634	0.0135231	0.0135231
2024-08-10	2024-08-11	Control	Cx. pipiens	C21	Control	22	1	23	0.0434783	0.956522	0.0725736	0.927426	-0.0313721	-0.0313721
2024-08-10	2024-08-11	Control	Cx. pipiens	C21	Control	22	2	24	0.0833333	0.916667	0.0725736	0.927426	0.0116018	0.0116018
2024-08-10	2024-08-11	Control	Cx. pipiens	C21	Control	20	2	22	0.0909091	0.909091	0.0725736	0.927426	0.0197703	0.0197703
2024-08-12	2024-08-14	Control	Cx. pipiens	C21	Control	20	0	20	0	1	0.0238095	0.97619	-0.0243902	-0.0243902
2024-08-12	2024-08-14	Control	Cx. pipiens	C21	Control	20	1	21	0.047619	0.952381	0.0238095	0.97619	0.0243902	0.0243902
2024-08-12	2024-08-14	Control	Cx. pipiens	C21	Control	20	1	21	0.047619	0.952381	0.0238095	0.97619	0.0243902	0.0243902
2024-08-12	2024-08-14	Control	Cx. pipiens	C21	Control	22	0	22	0	1	0.0238095	0.97619	-0.0243902	-0.0243902
2024-08-19	2024-08-21	Control	Cx. pipiens	C21	Control	22	2	24	0.0833333	0.916667	0.0654762	0.934524	0.0191083	0.0191083
2024-08-19	2024-08-21	Control	Cx. pipiens	C21	Control	20	1	21	0.047619	0.952381	0.0654762	0.934524	-0.0191083	-0.0191083
2024-08-14	2024-08-21	Control	Cx. pipiens	C21	Control	19	3	22	0.136364	0.863636	0.115801	0.884199	0.0232558	0.0232558
2024-08-14	2024-08-21	Control	Cx. pipiens	C21	Control	19	2	21	0.0952381	0.904762	0.115801	0.884199	-0.0232558	-0.0232558
2024-08-17	2024-08-26	Control	Cx. pipiens	C02	Control	19	1	20	0.05	0.95	0.0488095	0.95119	0.00125156	0.00125156
2024-08-17	2024-08-26	Control	Cx. pipiens	C02	Control	20	1	21	0.047619	0.952381	0.0488095	0.95119	-0.00125156	-0.00125156
2024-07-26	2024-07-28	Control	Cx. pipiens	DPN	Control	25	0	25	0	1	0.030303	0.969697	-0.03125	-0.03125
2024-07-26	2024-07-28	Control	Cx. pipiens	DPN	Control	22	0	22	0	1	0.030303	0.969697	-0.03125	-0.03125
2024-07-26	2024-07-28	Control	Cx. pipiens	DPN	Control	20	2	22	0.0909091	0.909091	0.030303	0.969697	0.0625	0.0625
2024-07-29	2024-08-05	Control	Cx. pipiens	DPN	Control	19	0	19	0	1	0.0787879	0.921212	-0.0855263	-0.0855263
2024-07-29	2024-08-05	Control	Cx. pipiens	DPN	Control	19	3	22	0.136364	0.863636	0.0787879	0.921212	0.0625	0.0625
2024-07-29	2024-08-05	Control	Cx. pipiens	DPN	Control	18	2	20	0.1	0.9	0.0787879	0.921212	0.0230263	0.0230263
2024-08-28	2024-08-30	Control	Cx. pipiens	DPS	Control	21	0	21	0	1	0.046176	0.953824	-0.0484115	-0.0484115
2024-08-28	2024-08-30	Control	Cx. pipiens	DPS	Control	20	2	22	0.0909091	0.909091	0.046176	0.953824	0.0468986	0.0468986
2024-08-28	2024-08-30	Control	Cx. pipiens	DPS	Control	20	1	21	0.047619	0.952381	0.046176	0.953824	0.00151286	0.00151286
2024-08-31	2024-09-12	Control	Cx. pipiens	DPS	Control	23	0	23	0	1	0.0286935	0.971306	-0.0295412	-0.0295412
2024-08-31	2024-09-12	Control	Cx. pipiens	DPS	Control	20	1	21	0.047619	0.952381	0.0286935	0.971306	0.0194846	0.0194846
2024-08-31	2024-09-12	Control	Cx. pipiens	DPS	Control	25	1	26	0.0384615	0.961538	0.0286935	0.971306	0.0100566	0.0100566
2024-08-19	2024-08-21	Control	Cx. pipiens	HOF	Control	22	0	22	0	1	0	1	0	0
2024-08-19	2024-08-21	Control	Cx. pipiens	HOF	Control	24	0	24	0	1	0	1	0	0
2024-08-19	2024-08-21	Control	Cx. pipiens	HOF	Control	22	0	22	0	1	0	1	0	0
2024-08-22	2024-08-29	Control	Cx. pipiens	HOF	Control	22	0	22	0	1	0.0592885	0.940711	-0.0630252	-0.0630252
2024-08-22	2024-08-29	Control	Cx. pipiens	HOF	Control	21	2	23	0.0869565	0.913043	0.0592885	0.940711	0.0294118	0.0294118
2024-08-22	2024-08-29	Control	Cx. pipiens	HOF	Control	20	2	22	0.0909091	0.909091	0.0592885	0.940711	0.0336134	0.0336134
2024-08-29	2024-08-31	Control	Cx. pipiens	LAG	Control	20	0	20	0	1	0	1	0	0
2024-08-29	2024-08-31	Control	Cx. pipiens	LAG	Control	21	0	21	0	1	0	1	0	0
2024-08-29	2024-08-31	Control	Cx. pipiens	LAG	Control	22	0	22	0	1	0	1	0	0
2024-09-01	2024-09-12	Control	Cx. pipiens	LAG	Control	20	1	21	0.047619	0.952381	0.055873	0.944127	-0.00874243	-0.00874243
2024-09-01	2024-09-12	Control	Cx. pipiens	LAG	Control	23	2	25	0.08	0.92	0.055873	0.944127	0.0255548	0.0255548
2024-09-01	2024-09-12	Control	Cx. pipiens	LAG	Control	24	1	25	0.04	0.96	0.055873	0.944127	-0.0168124	-0.0168124
2024-08-11	2024-08-11	Control	Cx. pipiens	MAY	Control	23	0	23	0	1	0	1	0	0
2024-08-11	2024-08-11	Control	Cx. pipiens	MAY	Control	24	0	24	0	1	0	1	0	0
2024-08-11	2024-08-11	Control	Cx. pipiens	MAY	Control	20	0	20	0	1	0	1	0	0
2024-08-10	2024-08-19	Control	Cx. pipiens	MAY	Control	21	0	21	0	1	0.031746	0.968254	-0.0327869	-0.0327869
2024-08-10	2024-08-19	Control	Cx. pipiens	MAY	Control	20	1	21	0.047619	0.952381	0.031746	0.968254	0.0163934	0.0163934
2024-08-10	2024-08-19	Control	Cx. pipiens	MAY	Control	20	1	21	0.047619	0.952381	0.031746	0.968254	0.0163934	0.0163934
2024-08-22	2024-08-24	Control	Cx. pipiens	OPS	Control	23	0	23	0	1	0.0138889	0.986111	-0.0140845	-0.0140845
2024-08-22	2024-08-24	Control	Cx. pipiens	OPS	Control	25	0	25	0	1	0.0138889	0.986111	-0.0140845	-0.0140845
2024-08-22	2024-08-24	Control	Cx. pipiens	OPS	Control	23	1	24	0.0416667	0.958333	0.0138889	0.986111	0.028169	0.028169
2024-08-25	2024-09-03	Control	Cx. pipiens	OPS	Control	24	1	25	0.04	0.96	0.0278261	0.972174	0.0125224	0.0125224
2024-08-25	2024-09-03	Control	Cx. pipiens	OPS	Control	22	1	23	0.0434783	0.956522	0.0278261	0.972174	0.0161002	0.0161002
2024-08-25	2024-09-03	Control	Cx. pipiens	OPS	Control	22	0	22	0	1	0.0278261	0.972174	-0.0286225	-0.0286225
2024-07-29	2024-07-31	Control	Cx. pipiens	PKR	Control	24	0	24	0	1	0.0303658	0.969634	-0.0313167	-0.0313167
2024-07-29	2024-07-31	Control	Cx. pipiens	PKR	Control	22	1	23	0.0434783	0.956522	0.0303658	0.969634	0.0135231	0.0135231
2024-07-29	2024-07-31	Control	Cx. pipiens	PKR	Control	20	1	21	0.047619	0.952381	0.0303658	0.969634	0.0177936	0.0177936
2024-08-01	2024-08-07	Control	Cx. pipiens	PKR	Control	20	1	21	0.047619	0.952381	0.0436508	0.956349	0.00414938	0.00414938
2024-08-01	2024-08-07	Control	Cx. pipiens	PKR	Control	22	2	24	0.0833333	0.916667	0.0436508	0.956349	0.0414938	0.0414938
2024-08-01	2024-08-07	Control	Cx. pipiens	PKR	Control	19	0	19	0	1	0.0436508	0.956349	-0.0456432	-0.0456432
2024-07-16	2024-07-18	Control	Cx. pipiens	PKR.test	Control	25	0	25	0	1	0	1	0	0
2024-07-16	2024-07-18	Control	Cx. pipiens	PKR.test	Control	22	0	22	0	1	0	1	0	0
2024-07-16	2024-07-18	Control	Cx. pipiens	PKR.test	Control	25	0	25	0	1	0	1	0	0
2024-08-04	2024-08-10	Control	Cx. pipiens	PKR.test	Control	20	3	23	0.130435	0.869565	0.0913043	0.908696	0.0430622	0.0430622
2024-08-04	2024-08-10	Control	Cx. pipiens	PKR.test	Control	22	1	23	0.0434783	0.956522	0.0913043	0.908696	-0.0526316	-0.0526316
2024-08-04	2024-08-10	Control	Cx. pipiens	PKR.test	Control	18	2	20	0.1	0.9	0.0913043	0.908696	0.00956938	0.00956938
2024-08-06	2024-08-08	Control	Cx. pipiens	WHE	Control	20	0	20	0	1	0.046176	0.953824	-0.0484115	-0.0484115
2024-08-06	2024-08-08	Control	Cx. pipiens	WHE	Control	20	2	22	0.0909091	0.909091	0.046176	0.953824	0.0468986	0.0468986
2024-08-06	2024-08-08	Control	Cx. pipiens	WHE	Control	20	1	21	0.047619	0.952381	0.046176	0.953824	0.00151286	0.00151286
2024-08-10	2024-08-19	Control	Cx. pipiens	WHE	Control	20	0	20	0	1	0.031746	0.968254	-0.0327869	-0.0327869
2024-08-10	2024-08-19	Control	Cx. pipiens	WHE	Control	22	0	22	0	1	0.031746	0.968254	-0.0327869	-0.0327869
2024-08-10	2024-08-19	Control	Cx. pipiens	WHE	Control	19	2	21	0.0952381	0.904762	0.031746	0.968254	0.0655738	0.0655738
2024-08-11	2024-08-26	Control	Cx. pipiens	WHE	Control	19	1	20	0.05	0.95	0.0484127	0.951587	0.00166806	0.00166806
2024-08-11	2024-08-26	Control	Cx. pipiens	WHE	Control	21	0	21	0	1	0.0484127	0.951587	-0.0508757	-0.0508757
2024-08-11	2024-08-26	Control	Cx. pipiens	WHE	Control	19	2	21	0.0952381	0.904762	0.0484127	0.951587	0.0492077	0.0492077
2024-08-25	2024-08-27	LS	Cx. pipiens	11S	1	21	0	21	0	1	0.0570324	0.942968	-0.0604819	-0.0604819
2024-08-25	2024-08-27	LS	Cx. pipiens	11S	1	19	2	21	0.0952381	0.904762	0.0570324	0.942968	0.0405164	0.0405164
2024-08-25	2024-08-27	LS	Cx. pipiens	11S	1	25	0	25	0	1	0.0570324	0.942968	-0.0604819	-0.0604819
2024-08-25	2024-08-27	LS	Cx. pipiens	11S	5	19	2	21	0.0952381	0.904762	0.0570324	0.942968	0.0405164	0.0405164
2024-08-25	2024-08-27	LS	Cx. pipiens	11S	5	20	1	21	0.047619	0.952381	0.0570324	0.942968	-0.00998273	-0.00998273
2024-08-25	2024-08-27	LS	Cx. pipiens	11S	5	20	2	22	0.0909091	0.909091	0.0570324	0.942968	0.0359256	0.0359256
2024-08-25	2024-08-27	LS	Cx. pipiens	11S	10	20	1	21	0.047619	0.952381	0.0570324	0.942968	-0.00998273	-0.00998273
2024-08-25	2024-08-27	LS	Cx. pipiens	11S	10	20	2	22	0.0909091	0.909091	0.0570324	0.942968	0.0359256	0.0359256
2024-08-25	2024-08-27	LS	Cx. pipiens	11S	10	23	1	24	0.0416667	0.958333	0.0570324	0.942968	-0.0162951	-0.0162951
2024-08-25	2024-08-27	LS	Cx. pipiens	11S	25	13	8	21	0.380952	0.619048	0.0570324	0.942968	0.343511	0.343511
2024-08-25	2024-08-27	LS	Cx. pipiens	11S	25	7	15	22	0.681818	0.318182	0.0570324	0.942968	0.662574	0.662574
2024-08-25	2024-08-27	LS	Cx. pipiens	11S	25	8	13	21	0.619048	0.380952	0.0570324	0.942968	0.596007	0.596007
2024-08-25	2024-08-27	LS	Cx. pipiens	11S	50	7	16	23	0.695652	0.304348	0.0570324	0.942968	0.677245	0.677245
2024-08-25	2024-08-27	LS	Cx. pipiens	11S	50	6	15	21	0.714286	0.285714	0.0570324	0.942968	0.697005	0.697005
2024-08-25	2024-08-27	LS	Cx. pipiens	11S	50	7	14	21	0.666667	0.333333	0.0570324	0.942968	0.646506	0.646506
2024-08-25	2024-08-27	LS	Cx. pipiens	11S	75	4	19	23	0.826087	0.173913	0.0570324	0.942968	0.815568	0.815568
2024-08-25	2024-08-27	LS	Cx. pipiens	11S	75	2	18	20	0.9	0.1	0.0570324	0.942968	0.893952	0.893952
2024-08-25	2024-08-27	LS	Cx. pipiens	11S	75	0	23	23	1	0	0.0570324	0.942968	1	1
2024-08-25	2024-08-27	LS	Cx. pipiens	11S	100	4	20	24	0.833333	0.166667	0.0570324	0.942968	0.823253	0.823253
2024-08-25	2024-08-27	LS	Cx. pipiens	11S	100	3	20	23	0.869565	0.130435	0.0570324	0.942968	0.861676	0.861676
2024-08-25	2024-08-27	LS	Cx. pipiens	11S	100	2	21	23	0.913043	0.0869565	0.0570324	0.942968	0.907784	0.907784
2024-08-25	2024-08-27	LS	Cx. pipiens	11S	250	1	23	24	0.958333	0.0416667	0.0570324	0.942968	0.955813	0.955813
2024-08-25	2024-08-27	LS	Cx. pipiens	11S	250	0	20	20	1	0	0.0570324	0.942968	1	1
2024-08-25	2024-08-27	LS	Cx. pipiens	11S	250	1	24	25	0.96	0.04	0.0570324	0.942968	0.957581	0.957581
2024-08-25	2024-08-27	LS	Cx. pipiens	11S	500	0	22	22	1	0	0.0570324	0.942968	1	1
2024-08-25	2024-08-27	LS	Cx. pipiens	11S	500	0	23	23	1	0	0.0570324	0.942968	1	1
2024-08-25	2024-08-27	LS	Cx. pipiens	11S	500	0	25	25	1	0	0.0570324	0.942968	1	1
2024-08-25	2024-08-27	LS	Cx. pipiens	11S	1000	0	23	23	1	0	0.0570324	0.942968	1	1
2024-08-25	2024-08-27	LS	Cx. pipiens	11S	1000	0	23	23	1	0	0.0570324	0.942968	1	1
2024-08-25	2024-08-27	LS	Cx. pipiens	11S	1000	0	22	22	1	0	0.0570324	0.942968	1	1
2024-08-25	2024-08-27	LS	Cx. pipiens	11S	5000	0	23	23	1	0	0.0570324	0.942968	1	1
2024-08-25	2024-08-27	LS	Cx. pipiens	11S	5000	0	22	22	1	0	0.0570324	0.942968	1	1
2024-08-25	2024-08-27	LS	Cx. pipiens	11S	5000	0	25	25	1	0	0.0570324	0.942968	1	1
2024-08-25	2024-08-27	LS	Cx. pipiens	11S	10000	0	22	22	1	0	0.0570324	0.942968	1	1
2024-08-25	2024-08-27	LS	Cx. pipiens	11S	10000	0	23	23	1	0	0.0570324	0.942968	1	1
2024-08-25	2024-08-27	LS	Cx. pipiens	11S	10000	0	25	25	1	0	0.0570324	0.942968	1	1
2024-08-17	2024-08-19	LS	Cx. pipiens	12P	1	21	0	21	0	1	0.0325397	0.96746	-0.0336341	-0.0336341
2024-08-17	2024-08-19	LS	Cx. pipiens	12P	1	19	1	20	0.05	0.95	0.0325397	0.96746	0.0180476	0.0180476
2024-08-17	2024-08-19	LS	Cx. pipiens	12P	1	20	0	20	0	1	0.0325397	0.96746	-0.0336341	-0.0336341
2024-08-18	2024-08-20	LS	Cx. pipiens	12P	1	21	0	21	0	1	0	1	0	0
2024-08-18	2024-08-20	LS	Cx. pipiens	12P	1	22	0	22	0	1	0	1	0	0
2024-08-17	2024-08-19	LS	Cx. pipiens	12P	5	18	4	22	0.181818	0.818182	0.0325397	0.96746	0.154299	0.154299
2024-08-18	2024-08-20	LS	Cx. pipiens	12P	5	20	1	21	0.047619	0.952381	0	1	0.047619	0.047619
2024-08-18	2024-08-20	LS	Cx. pipiens	12P	5	19	1	20	0.05	0.95	0	1	0.05	0.05
2024-08-17	2024-08-19	LS	Cx. pipiens	12P	10	15	5	20	0.25	0.75	0.0325397	0.96746	0.224774	0.224774
2024-08-17	2024-08-19	LS	Cx. pipiens	12P	10	19	1	20	0.05	0.95	0.0325397	0.96746	0.0180476	0.0180476
2024-08-17	2024-08-19	LS	Cx. pipiens	12P	10	15	6	21	0.285714	0.714286	0.0325397	0.96746	0.26169	0.26169
2024-08-18	2024-08-20	LS	Cx. pipiens	12P	10	20	2	22	0.0909091	0.909091	0	1	0.0909091	0.0909091
2024-08-18	2024-08-20	LS	Cx. pipiens	12P	10	20	0	20	0	1	0	1	0	0
2024-08-18	2024-08-20	LS	Cx. pipiens	12P	25	17	5	22	0.227273	0.772727	0	1	0.227273	0.227273
2024-08-18	2024-08-20	LS	Cx. pipiens	12P	25	12	10	22	0.454545	0.545455	0	1	0.454545	0.454545
2024-08-18	2024-08-20	LS	Cx. pipiens	12P	25	15	9	24	0.375	0.625	0	1	0.375	0.375
2024-08-17	2024-08-19	LS	Cx. pipiens	12P	50	2	18	20	0.9	0.1	0.0325397	0.96746	0.896637	0.896637
2024-08-18	2024-08-20	LS	Cx. pipiens	12P	50	15	7	22	0.318182	0.681818	0	1	0.318182	0.318182
2024-08-18	2024-08-20	LS	Cx. pipiens	12P	50	12	10	22	0.454545	0.545455	0	1	0.454545	0.454545
2024-08-18	2024-08-20	LS	Cx. pipiens	12P	75	5	16	21	0.761905	0.238095	0	1	0.761905	0.761905
2024-08-18	2024-08-20	LS	Cx. pipiens	12P	75	5	13	18	0.722222	0.277778	0	1	0.722222	0.722222
2024-08-18	2024-08-20	LS	Cx. pipiens	12P	75	3	18	21	0.857143	0.142857	0	1	0.857143	0.857143
2024-08-17	2024-08-19	LS	Cx. pipiens	12P	100	0	20	20	1	0	0.0325397	0.96746	1	1
2024-08-17	2024-08-19	LS	Cx. pipiens	12P	100	0	21	21	1	0	0.0325397	0.96746	1	1
2024-08-17	2024-08-19	LS	Cx. pipiens	12P	100	1	19	20	0.95	0.05	0.0325397	0.96746	0.948318	0.948318
2024-08-18	2024-08-20	LS	Cx. pipiens	12P	100	3	18	21	0.857143	0.142857	0	1	0.857143	0.857143
2024-08-18	2024-08-20	LS	Cx. pipiens	12P	100	4	20	24	0.833333	0.166667	0	1	0.833333	0.833333
2024-08-18	2024-08-20	LS	Cx. pipiens	12P	250	1	23	24	0.958333	0.0416667	0	1	0.958333	0.958333
2024-08-18	2024-08-20	LS	Cx. pipiens	12P	250	1	22	23	0.956522	0.0434783	0	1	0.956522	0.956522
2024-08-18	2024-08-20	LS	Cx. pipiens	12P	250	0	24	24	1	0	0	1	1	1
2024-08-17	2024-08-19	LS	Cx. pipiens	12P	500	0	22	22	1	0	0.0325397	0.96746	1	1
2024-08-18	2024-08-20	LS	Cx. pipiens	12P	500	0	23	23	1	0	0	1	1	1
2024-08-18	2024-08-20	LS	Cx. pipiens	12P	500	1	23	24	0.958333	0.0416667	0	1	0.958333	0.958333
2024-08-18	2024-08-20	LS	Cx. pipiens	12P	750	0	22	22	1	0	0	1	1	1
2024-08-18	2024-08-20	LS	Cx. pipiens	12P	750	0	24	24	1	0	0	1	1	1
2024-08-18	2024-08-20	LS	Cx. pipiens	12P	750	0	21	21	1	0	0	1	1	1
2024-08-17	2024-08-19	LS	Cx. pipiens	12P	1000	0	22	22	1	0	0.0325397	0.96746	1	1
2024-08-17	2024-08-19	LS	Cx. pipiens	12P	1000	0	23	23	1	0	0.0325397	0.96746	1	1
2024-08-17	2024-08-19	LS	Cx. pipiens	12P	1000	0	21	21	1	0	0.0325397	0.96746	1	1
2024-08-18	2024-08-20	LS	Cx. pipiens	12P	1000	0	24	24	1	0	0	1	1	1
2024-08-18	2024-08-20	LS	Cx. pipiens	12P	1000	0	21	21	1	0	0	1	1	1
2024-08-17	2024-08-19	LS	Cx. pipiens	12P	5000	0	23	23	1	0	0.0325397	0.96746	1	1
2024-08-18	2024-08-20	LS	Cx. pipiens	12P	5000	0	24	24	1	0	0	1	1	1
2024-08-18	2024-08-20	LS	Cx. pipiens	12P	5000	0	22	22	1	0	0	1	1	1
2024-08-17	2024-08-19	LS	Cx. pipiens	12P	10000	0	20	20	1	0	0.0325397	0.96746	1	1
2024-08-17	2024-08-19	LS	Cx. pipiens	12P	10000	0	23	23	1	0	0.0325397	0.96746	1	1
2024-08-17	2024-08-19	LS	Cx. pipiens	12P	10000	0	22	22	1	0	0.0325397	0.96746	1	1
2024-08-18	2024-08-20	LS	Cx. pipiens	12P	10000	0	23	23	1	0	0	1	1	1
2024-08-18	2024-08-20	LS	Cx. pipiens	12P	10000	0	23	23	1	0	0	1	1	1
2024-08-17	2024-08-19	LS	Cx. pipiens	15M	1	22	1	23	0.0434783	0.956522	0.015873	0.984127	0.0280505	0.0280505
2024-08-17	2024-08-19	LS	Cx. pipiens	15M	1	22	1	23	0.0434783	0.956522	0.015873	0.984127	0.0280505	0.0280505
2024-08-17	2024-08-19	LS	Cx. pipiens	15M	1	23	0	23	0	1	0.015873	0.984127	-0.016129	-0.016129
2024-08-17	2024-08-19	LS	Cx. pipiens	15M	1	23	1	24	0.0416667	0.958333	0.015873	0.984127	0.0262097	0.0262097
2024-08-18	2024-08-20	LS	Cx. pipiens	15M	1	20	0	20	0	1	0.0444664	0.955534	-0.0465357	-0.0465357
2024-08-17	2024-08-19	LS	Cx. pipiens	15M	5	22	0	22	0	1	0.015873	0.984127	-0.016129	-0.016129
2024-08-17	2024-08-19	LS	Cx. pipiens	15M	5	20	3	23	0.130435	0.869565	0.015873	0.984127	0.11641	0.11641
2024-08-17	2024-08-19	LS	Cx. pipiens	15M	5	19	2	21	0.0952381	0.904762	0.015873	0.984127	0.0806452	0.0806452
2024-08-18	2024-08-20	LS	Cx. pipiens	15M	5	19	1	20	0.05	0.95	0.0444664	0.955534	0.00579111	0.00579111
2024-08-17	2024-08-19	LS	Cx. pipiens	15M	10	20	2	22	0.0909091	0.909091	0.015873	0.984127	0.0762463	0.0762463
2024-08-17	2024-08-19	LS	Cx. pipiens	15M	10	20	2	22	0.0909091	0.909091	0.015873	0.984127	0.0762463	0.0762463
2024-08-17	2024-08-19	LS	Cx. pipiens	15M	10	19	1	20	0.05	0.95	0.015873	0.984127	0.0346774	0.0346774
2024-08-17	2024-08-19	LS	Cx. pipiens	15M	10	20	2	22	0.0909091	0.909091	0.015873	0.984127	0.0762463	0.0762463
2024-08-18	2024-08-20	LS	Cx. pipiens	15M	10	19	3	22	0.136364	0.863636	0.0444664	0.955534	0.0961737	0.0961737
2024-08-17	2024-08-19	LS	Cx. pipiens	15M	25	6	14	20	0.7	0.3	0.015873	0.984127	0.695161	0.695161
2024-08-17	2024-08-19	LS	Cx. pipiens	15M	25	10	11	21	0.52381	0.47619	0.015873	0.984127	0.516129	0.516129
2024-08-17	2024-08-19	LS	Cx. pipiens	15M	25	12	10	22	0.454545	0.545455	0.015873	0.984127	0.445748	0.445748
2024-08-18	2024-08-20	LS	Cx. pipiens	15M	25	11	11	22	0.5	0.5	0.0444664	0.955534	0.476732	0.476732
2024-08-18	2024-08-20	LS	Cx. pipiens	15M	25	12	10	22	0.454545	0.545455	0.0444664	0.955534	0.429162	0.429162
2024-08-17	2024-08-19	LS	Cx. pipiens	15M	50	15	5	20	0.25	0.75	0.015873	0.984127	0.237903	0.237903
2024-08-17	2024-08-19	LS	Cx. pipiens	15M	50	11	10	21	0.47619	0.52381	0.015873	0.984127	0.467742	0.467742
2024-08-17	2024-08-19	LS	Cx. pipiens	15M	50	7	13	20	0.65	0.35	0.015873	0.984127	0.644355	0.644355
2024-08-18	2024-08-20	LS	Cx. pipiens	15M	50	7	16	23	0.695652	0.304348	0.0444664	0.955534	0.681489	0.681489
2024-08-17	2024-08-19	LS	Cx. pipiens	15M	100	7	15	22	0.681818	0.318182	0.015873	0.984127	0.676686	0.676686
2024-08-17	2024-08-19	LS	Cx. pipiens	15M	100	1	19	20	0.95	0.05	0.015873	0.984127	0.949194	0.949194
2024-08-17	2024-08-19	LS	Cx. pipiens	15M	100	3	19	22	0.863636	0.136364	0.015873	0.984127	0.861437	0.861437
2024-08-17	2024-08-19	LS	Cx. pipiens	15M	100	4	17	21	0.809524	0.190476	0.015873	0.984127	0.806452	0.806452
2024-08-18	2024-08-20	LS	Cx. pipiens	15M	100	0	21	21	1	0	0.0444664	0.955534	1	1
2024-08-18	2024-08-20	LS	Cx. pipiens	15M	100	2	22	24	0.916667	0.0833333	0.0444664	0.955534	0.912789	0.912789
2024-08-17	2024-08-19	LS	Cx. pipiens	15M	250	2	21	23	0.913043	0.0869565	0.015873	0.984127	0.911641	0.911641
2024-08-17	2024-08-19	LS	Cx. pipiens	15M	250	0	21	21	1	0	0.015873	0.984127	1	1
2024-08-17	2024-08-19	LS	Cx. pipiens	15M	250	0	20	20	1	0	0.015873	0.984127	1	1
2024-08-18	2024-08-20	LS	Cx. pipiens	15M	250	1	23	24	0.958333	0.0416667	0.0444664	0.955534	0.956394	0.956394
2024-08-17	2024-08-19	LS	Cx. pipiens	15M	500	0	21	21	1	0	0.015873	0.984127	1	1
2024-08-17	2024-08-19	LS	Cx. pipiens	15M	500	0	23	23	1	0	0.015873	0.984127	1	1
2024-08-17	2024-08-19	LS	Cx. pipiens	15M	500	0	22	22	1	0	0.015873	0.984127	1	1
2024-08-18	2024-08-20	LS	Cx. pipiens	15M	500	0	23	23	1	0	0.0444664	0.955534	1	1
2024-08-17	2024-08-19	LS	Cx. pipiens	15M	1000	0	20	20	1	0	0.015873	0.984127	1	1
2024-08-17	2024-08-19	LS	Cx. pipiens	15M	1000	0	23	23	1	0	0.015873	0.984127	1	1
2024-08-17	2024-08-19	LS	Cx. pipiens	15M	1000	0	21	21	1	0	0.015873	0.984127	1	1
2024-08-17	2024-08-19	LS	Cx. pipiens	15M	1000	0	22	22	1	0	0.015873	0.984127	1	1
2024-08-18	2024-08-20	LS	Cx. pipiens	15M	1000	0	22	22	1	0	0.0444664	0.955534	1	1
2024-08-17	2024-08-19	LS	Cx. pipiens	15M	5000	0	22	22	1	0	0.015873	0.984127	1	1
2024-08-17	2024-08-19	LS	Cx. pipiens	15M	5000	0	22	22	1	0	0.015873	0.984127	1	1
2024-08-17	2024-08-19	LS	Cx. pipiens	15M	5000	0	23	23	1	0	0.015873	0.984127	1	1
2024-08-18	2024-08-20	LS	Cx. pipiens	15M	5000	0	23	23	1	0	0.0444664	0.955534	1	1
2024-08-17	2024-08-19	LS	Cx. pipiens	15M	10000	0	25	25	1	0	0.015873	0.984127	1	1
2024-08-17	2024-08-19	LS	Cx. pipiens	15M	10000	0	24	24	1	0	0.015873	0.984127	1	1
2024-08-17	2024-08-19	LS	Cx. pipiens	15M	10000	0	22	22	1	0	0.015873	0.984127	1	1
2024-08-17	2024-08-19	LS	Cx. pipiens	15M	10000	0	22	22	1	0	0.015873	0.984127	1	1
2024-08-18	2024-08-20	LS	Cx. pipiens	15M	10000	0	23	23	1	0	0.0444664	0.955534	1	1
2024-08-24	2024-08-26	LS	Cx. pipiens	17S	1	20	0	20	0	1	0	1	0	0
2024-08-24	2024-08-26	LS	Cx. pipiens	17S	1	22	0	22	0	1	0	1	0	0
2024-08-25	2024-08-27	LS	Cx. pipiens	17S	1	23	1	24	0.0416667	0.958333	0	1	0.0416667	0.0416667
2024-08-25	2024-08-27	LS	Cx. pipiens	17S	1	24	0	24	0	1	0	1	0	0
2024-08-25	2024-08-27	LS	Cx. pipiens	17S	1	22	1	23	0.0434783	0.956522	0	1	0.0434783	0.0434783
2024-08-25	2024-08-27	LS	Cx. pipiens	17S	5	22	2	24	0.0833333	0.916667	0	1	0.0833333	0.0833333
2024-08-24	2024-08-26	LS	Cx. pipiens	17S	5	19	3	22	0.136364	0.863636	0	1	0.136364	0.136364
2024-08-24	2024-08-26	LS	Cx. pipiens	17S	5	20	3	23	0.130435	0.869565	0	1	0.130435	0.130435
2024-08-24	2024-08-26	LS	Cx. pipiens	17S	5	20	1	21	0.047619	0.952381	0	1	0.047619	0.047619
2024-08-25	2024-08-27	LS	Cx. pipiens	17S	5	19	3	22	0.136364	0.863636	0	1	0.136364	0.136364
2024-08-25	2024-08-27	LS	Cx. pipiens	17S	5	20	1	21	0.047619	0.952381	0	1	0.047619	0.047619
2024-08-24	2024-08-26	LS	Cx. pipiens	17S	10	18	6	24	0.25	0.75	0	1	0.25	0.25
2024-08-24	2024-08-26	LS	Cx. pipiens	17S	10	17	4	21	0.190476	0.809524	0	1	0.190476	0.190476
2024-08-25	2024-08-27	LS	Cx. pipiens	17S	10	19	2	21	0.0952381	0.904762	0	1	0.0952381	0.0952381
2024-08-25	2024-08-27	LS	Cx. pipiens	17S	10	20	4	24	0.166667	0.833333	0	1	0.166667	0.166667
2024-08-25	2024-08-27	LS	Cx. pipiens	17S	10	18	2	20	0.1	0.9	0	1	0.1	0.1
2024-08-25	2024-08-27	LS	Cx. pipiens	17S	10	18	3	21	0.142857	0.857143	0	1	0.142857	0.142857
2024-08-25	2024-08-27	LS	Cx. pipiens	17S	25	9	13	22	0.590909	0.409091	0	1	0.590909	0.590909
2024-08-24	2024-08-26	LS	Cx. pipiens	17S	25	14	8	22	0.363636	0.636364	0	1	0.363636	0.363636
2024-08-24	2024-08-26	LS	Cx. pipiens	17S	25	11	10	21	0.47619	0.52381	0	1	0.47619	0.47619
2024-08-24	2024-08-26	LS	Cx. pipiens	17S	25	13	10	23	0.434783	0.565217	0	1	0.434783	0.434783
2024-08-25	2024-08-27	LS	Cx. pipiens	17S	25	11	8	19	0.421053	0.578947	0	1	0.421053	0.421053
2024-08-25	2024-08-27	LS	Cx. pipiens	17S	25	9	11	20	0.55	0.45	0	1	0.55	0.55
2024-08-24	2024-08-26	LS	Cx. pipiens	17S	50	12	10	22	0.454545	0.545455	0	1	0.454545	0.454545
2024-08-24	2024-08-26	LS	Cx. pipiens	17S	50	11	11	22	0.5	0.5	0	1	0.5	0.5
2024-08-25	2024-08-27	LS	Cx. pipiens	17S	50	8	15	23	0.652174	0.347826	0	1	0.652174	0.652174
2024-08-25	2024-08-27	LS	Cx. pipiens	17S	50	12	8	20	0.4	0.6	0	1	0.4	0.4
2024-08-25	2024-08-27	LS	Cx. pipiens	17S	50	10	12	22	0.545455	0.454545	0	1	0.545455	0.545455
2024-08-25	2024-08-27	LS	Cx. pipiens	17S	75	2	19	21	0.904762	0.0952381	0	1	0.904762	0.904762
2024-08-24	2024-08-26	LS	Cx. pipiens	17S	75	1	20	21	0.952381	0.047619	0	1	0.952381	0.952381
2024-08-24	2024-08-26	LS	Cx. pipiens	17S	75	3	20	23	0.869565	0.130435	0	1	0.869565	0.869565
2024-08-24	2024-08-26	LS	Cx. pipiens	17S	75	4	18	22	0.818182	0.181818	0	1	0.818182	0.818182
2024-08-25	2024-08-27	LS	Cx. pipiens	17S	75	1	22	23	0.956522	0.0434783	0	1	0.956522	0.956522
2024-08-25	2024-08-27	LS	Cx. pipiens	17S	75	5	16	21	0.761905	0.238095	0	1	0.761905	0.761905
2024-08-24	2024-08-26	LS	Cx. pipiens	17S	100	1	20	21	0.952381	0.047619	0	1	0.952381	0.952381
2024-08-24	2024-08-26	LS	Cx. pipiens	17S	100	1	24	25	0.96	0.04	0	1	0.96	0.96
2024-08-25	2024-08-27	LS	Cx. pipiens	17S	100	1	21	22	0.954545	0.0454545	0	1	0.954545	0.954545
2024-08-25	2024-08-27	LS	Cx. pipiens	17S	100	0	23	23	1	0	0	1	1	1
2024-08-25	2024-08-27	LS	Cx. pipiens	17S	100	5	19	24	0.791667	0.208333	0	1	0.791667	0.791667
2024-08-24	2024-08-26	LS	Cx. pipiens	17S	250	1	23	24	0.958333	0.0416667	0	1	0.958333	0.958333
2024-08-24	2024-08-26	LS	Cx. pipiens	17S	250	1	20	21	0.952381	0.047619	0	1	0.952381	0.952381
2024-08-24	2024-08-26	LS	Cx. pipiens	17S	250	0	22	22	1	0	0	1	1	1
2024-08-25	2024-08-27	LS	Cx. pipiens	17S	250	2	23	25	0.92	0.08	0	1	0.92	0.92
2024-08-24	2024-08-26	LS	Cx. pipiens	17S	500	0	24	24	1	0	0	1	1	1
2024-08-24	2024-08-26	LS	Cx. pipiens	17S	500	0	23	23	1	0	0	1	1	1
2024-08-24	2024-08-26	LS	Cx. pipiens	17S	500	0	23	23	1	0	0	1	1	1
2024-08-24	2024-08-26	LS	Cx. pipiens	17S	500	0	23	23	1	0	0	1	1	1
2024-08-25	2024-08-27	LS	Cx. pipiens	17S	500	0	24	24	1	0	0	1	1	1
2024-08-24	2024-08-26	LS	Cx. pipiens	17S	750	0	22	22	1	0	0	1	1	1
2024-08-24	2024-08-26	LS	Cx. pipiens	17S	750	0	22	22	1	0	0	1	1	1
2024-08-24	2024-08-26	LS	Cx. pipiens	17S	750	0	23	23	1	0	0	1	1	1
2024-08-25	2024-08-27	LS	Cx. pipiens	17S	750	0	21	21	1	0	0	1	1	1
2024-08-24	2024-08-26	LS	Cx. pipiens	17S	1000	0	24	24	1	0	0	1	1	1
2024-08-24	2024-08-26	LS	Cx. pipiens	17S	1000	0	21	21	1	0	0	1	1	1
2024-08-25	2024-08-27	LS	Cx. pipiens	17S	1000	0	23	23	1	0	0	1	1	1
2024-08-25	2024-08-27	LS	Cx. pipiens	17S	1000	0	23	23	1	0	0	1	1	1
2024-08-25	2024-08-27	LS	Cx. pipiens	17S	1000	0	24	24	1	0	0	1	1	1
2024-08-24	2024-08-26	LS	Cx. pipiens	17S	5000	0	22	22	1	0	0	1	1	1
2024-08-25	2024-08-27	LS	Cx. pipiens	17S	5000	0	22	22	1	0	0	1	1	1
2024-08-24	2024-08-26	LS	Cx. pipiens	17S	10000	0	22	22	1	0	0	1	1	1
2024-08-24	2024-08-26	LS	Cx. pipiens	17S	10000	0	21	21	1	0	0	1	1	1
2024-08-25	2024-08-27	LS	Cx. pipiens	17S	10000	0	22	22	1	0	0	1	1	1
2024-08-25	2024-08-27	LS	Cx. pipiens	17S	10000	0	22	22	1	0	0	1	1	1
2024-08-25	2024-08-27	LS	Cx. pipiens	17S	10000	0	25	25	1	0	0	1	1	1
2024-08-17	2024-08-19	LS	Cx. pipiens	17W	1	20	0	20	0	1	0.0672407	0.932759	-0.072088	-0.072088
2024-08-17	2024-08-19	LS	Cx. pipiens	17W	1	20	1	21	0.047619	0.952381	0.0672407	0.932759	-0.0210362	-0.0210362
2024-08-17	2024-08-19	LS	Cx. pipiens	17W	1	19	1	20	0.05	0.95	0.0672407	0.932759	-0.0184836	-0.0184836
2024-08-17	2024-08-19	LS	Cx. pipiens	17W	1	22	0	22	0	1	0.0672407	0.932759	-0.072088	-0.072088
2024-08-17	2024-08-19	LS	Cx. pipiens	17W	1	20	2	22	0.0909091	0.909091	0.0672407	0.932759	0.0253746	0.0253746
2024-08-17	2024-08-19	LS	Cx. pipiens	17W	5	20	1	21	0.047619	0.952381	0.0672407	0.932759	-0.0210362	-0.0210362
2024-08-17	2024-08-19	LS	Cx. pipiens	17W	5	17	4	21	0.190476	0.809524	0.0672407	0.932759	0.132119	0.132119
2024-08-17	2024-08-19	LS	Cx. pipiens	17W	5	20	1	21	0.047619	0.952381	0.0672407	0.932759	-0.0210362	-0.0210362
2024-08-17	2024-08-19	LS	Cx. pipiens	17W	10	18	3	21	0.142857	0.857143	0.0672407	0.932759	0.0810674	0.0810674
2024-08-17	2024-08-19	LS	Cx. pipiens	17W	10	18	4	22	0.181818	0.818182	0.0672407	0.932759	0.122837	0.122837
2024-08-17	2024-08-19	LS	Cx. pipiens	17W	10	20	1	21	0.047619	0.952381	0.0672407	0.932759	-0.0210362	-0.0210362
2024-08-17	2024-08-19	LS	Cx. pipiens	17W	10	21	0	21	0	1	0.0672407	0.932759	-0.072088	-0.072088
2024-08-17	2024-08-19	LS	Cx. pipiens	17W	25	13	8	21	0.380952	0.619048	0.0672407	0.932759	0.336326	0.336326
2024-08-17	2024-08-19	LS	Cx. pipiens	17W	25	12	11	23	0.478261	0.521739	0.0672407	0.932759	0.44065	0.44065
2024-08-17	2024-08-19	LS	Cx. pipiens	17W	25	13	9	22	0.409091	0.590909	0.0672407	0.932759	0.366493	0.366493
2024-08-17	2024-08-19	LS	Cx. pipiens	17W	50	6	15	21	0.714286	0.285714	0.0672407	0.932759	0.693689	0.693689
2024-08-17	2024-08-19	LS	Cx. pipiens	17W	50	15	5	20	0.25	0.75	0.0672407	0.932759	0.195934	0.195934
2024-08-17	2024-08-19	LS	Cx. pipiens	17W	50	6	15	21	0.714286	0.285714	0.0672407	0.932759	0.693689	0.693689
2024-08-17	2024-08-19	LS	Cx. pipiens	17W	75	5	16	21	0.761905	0.238095	0.0672407	0.932759	0.744741	0.744741
2024-08-17	2024-08-19	LS	Cx. pipiens	17W	75	7	17	24	0.708333	0.291667	0.0672407	0.932759	0.687308	0.687308
2024-08-17	2024-08-19	LS	Cx. pipiens	17W	75	8	13	21	0.619048	0.380952	0.0672407	0.932759	0.591586	0.591586
2024-08-17	2024-08-19	LS	Cx. pipiens	17W	100	2	19	21	0.904762	0.0952381	0.0672407	0.932759	0.897896	0.897896
2024-08-17	2024-08-19	LS	Cx. pipiens	17W	100	8	13	21	0.619048	0.380952	0.0672407	0.932759	0.591586	0.591586
2024-08-17	2024-08-19	LS	Cx. pipiens	17W	100	2	20	22	0.909091	0.0909091	0.0672407	0.932759	0.902537	0.902537
2024-08-17	2024-08-19	LS	Cx. pipiens	17W	100	4	18	22	0.818182	0.181818	0.0672407	0.932759	0.805075	0.805075
2024-08-17	2024-08-19	LS	Cx. pipiens	17W	500	0	21	21	1	0	0.0672407	0.932759	1	1
2024-08-17	2024-08-19	LS	Cx. pipiens	17W	500	0	24	24	1	0	0.0672407	0.932759	1	1
2024-08-17	2024-08-19	LS	Cx. pipiens	17W	500	1	21	22	0.954545	0.0454545	0.0672407	0.932759	0.951269	0.951269
2024-08-17	2024-08-19	LS	Cx. pipiens	17W	1000	0	23	23	1	0	0.0672407	0.932759	1	1
2024-08-17	2024-08-19	LS	Cx. pipiens	17W	1000	0	23	23	1	0	0.0672407	0.932759	1	1
2024-08-17	2024-08-19	LS	Cx. pipiens	17W	1000	0	25	25	1	0	0.0672407	0.932759	1	1
2024-08-17	2024-08-19	LS	Cx. pipiens	17W	1000	0	23	23	1	0	0.0672407	0.932759	1	1
2024-08-17	2024-08-19	LS	Cx. pipiens	17W	10000	0	22	22	1	0	0.0672407	0.932759	1	1
2024-08-17	2024-08-19	LS	Cx. pipiens	17W	10000	0	20	20	1	0	0.0672407	0.932759	1	1
2024-08-17	2024-08-19	LS	Cx. pipiens	17W	10000	0	22	22	1	0	0.0672407	0.932759	1	1
2024-08-17	2024-08-19	LS	Cx. pipiens	17W	10000	0	24	24	1	0	0.0672407	0.932759	1	1
2024-08-16	2024-08-18	LS	Cx. pipiens	21P	1	23	0	23	0	1	0.0238095	0.97619	-0.0243902	-0.0243902
2024-08-16	2024-08-18	LS	Cx. pipiens	21P	1	22	0	22	0	1	0.0238095	0.97619	-0.0243902	-0.0243902
2024-08-17	2024-08-19	LS	Cx. pipiens	21P	1	22	0	22	0	1	0.0468975	0.953102	-0.0492051	-0.0492051
2024-08-17	2024-08-19	LS	Cx. pipiens	21P	1	20	1	21	0.047619	0.952381	0.0468975	0.953102	0.000757002	0.000757002
2024-08-17	2024-08-19	LS	Cx. pipiens	21P	1	20	0	20	0	1	0.0468975	0.953102	-0.0492051	-0.0492051
2024-08-17	2024-08-19	LS	Cx. pipiens	21P	1	20	2	22	0.0909091	0.909091	0.0468975	0.953102	0.0461771	0.0461771
2024-08-16	2024-08-18	LS	Cx. pipiens	21P	5	20	1	21	0.047619	0.952381	0.0238095	0.97619	0.0243902	0.0243902
2024-08-16	2024-08-18	LS	Cx. pipiens	21P	5	19	1	20	0.05	0.95	0.0238095	0.97619	0.0268293	0.0268293
2024-08-17	2024-08-19	LS	Cx. pipiens	21P	5	21	0	21	0	1	0.0468975	0.953102	-0.0492051	-0.0492051
2024-08-17	2024-08-19	LS	Cx. pipiens	21P	5	20	1	21	0.047619	0.952381	0.0468975	0.953102	0.000757002	0.000757002
2024-08-16	2024-08-18	LS	Cx. pipiens	21P	7.5	18	2	20	0.1	0.9	0.0238095	0.97619	0.0780488	0.0780488
2024-08-16	2024-08-18	LS	Cx. pipiens	21P	7.5	10	10	20	0.5	0.5	0.0238095	0.97619	0.487805	0.487805
2024-08-17	2024-08-19	LS	Cx. pipiens	21P	7.5	18	3	21	0.142857	0.857143	0.0468975	0.953102	0.100681	0.100681
2024-08-17	2024-08-19	LS	Cx. pipiens	21P	7.5	20	1	21	0.047619	0.952381	0.0468975	0.953102	0.000757002	0.000757002
2024-08-16	2024-08-18	LS	Cx. pipiens	21P	10	18	2	20	0.1	0.9	0.0238095	0.97619	0.0780488	0.0780488
2024-08-16	2024-08-18	LS	Cx. pipiens	21P	10	20	3	23	0.130435	0.869565	0.0238095	0.97619	0.109226	0.109226
2024-08-17	2024-08-19	LS	Cx. pipiens	21P	10	20	3	23	0.130435	0.869565	0.0468975	0.953102	0.0876477	0.0876477
2024-08-17	2024-08-19	LS	Cx. pipiens	21P	10	18	2	20	0.1	0.9	0.0468975	0.953102	0.0557154	0.0557154
2024-08-17	2024-08-19	LS	Cx. pipiens	21P	10	18	5	23	0.217391	0.782609	0.0468975	0.953102	0.178883	0.178883
2024-08-17	2024-08-19	LS	Cx. pipiens	21P	25	13	11	24	0.458333	0.541667	0.0468975	0.953102	0.431681	0.431681
2024-08-17	2024-08-19	LS	Cx. pipiens	21P	25	15	7	22	0.318182	0.681818	0.0468975	0.953102	0.284633	0.284633
2024-08-17	2024-08-19	LS	Cx. pipiens	21P	25	17	7	24	0.291667	0.708333	0.0468975	0.953102	0.256813	0.256813
2024-08-17	2024-08-19	LS	Cx. pipiens	21P	25	12	11	23	0.478261	0.521739	0.0468975	0.953102	0.452589	0.452589
2024-08-16	2024-08-18	LS	Cx. pipiens	21P	50	9	11	20	0.55	0.45	0.0238095	0.97619	0.539024	0.539024
2024-08-16	2024-08-18	LS	Cx. pipiens	21P	50	5	15	20	0.75	0.25	0.0238095	0.97619	0.743902	0.743902
2024-08-17	2024-08-19	LS	Cx. pipiens	21P	50	9	13	22	0.590909	0.409091	0.0468975	0.953102	0.57078	0.57078
2024-08-17	2024-08-19	LS	Cx. pipiens	21P	50	8	15	23	0.652174	0.347826	0.0468975	0.953102	0.635059	0.635059
2024-08-17	2024-08-19	LS	Cx. pipiens	21P	50	9	16	25	0.64	0.36	0.0468975	0.953102	0.622286	0.622286
2024-08-16	2024-08-18	LS	Cx. pipiens	21P	75	5	18	23	0.782609	0.217391	0.0238095	0.97619	0.777306	0.777306
2024-08-16	2024-08-18	LS	Cx. pipiens	21P	75	4	18	22	0.818182	0.181818	0.0238095	0.97619	0.813747	0.813747
2024-08-17	2024-08-19	LS	Cx. pipiens	21P	75	7	13	20	0.65	0.35	0.0468975	0.953102	0.632778	0.632778
2024-08-17	2024-08-19	LS	Cx. pipiens	21P	75	6	15	21	0.714286	0.285714	0.0468975	0.953102	0.700227	0.700227
2024-08-16	2024-08-18	LS	Cx. pipiens	21P	100	5	17	22	0.772727	0.227273	0.0238095	0.97619	0.767184	0.767184
2024-08-16	2024-08-18	LS	Cx. pipiens	21P	100	6	16	22	0.727273	0.272727	0.0238095	0.97619	0.720621	0.720621
2024-08-17	2024-08-19	LS	Cx. pipiens	21P	100	2	19	21	0.904762	0.0952381	0.0468975	0.953102	0.900076	0.900076
2024-08-17	2024-08-19	LS	Cx. pipiens	21P	100	4	18	22	0.818182	0.181818	0.0468975	0.953102	0.809235	0.809235
2024-08-17	2024-08-19	LS	Cx. pipiens	21P	100	6	18	24	0.75	0.25	0.0468975	0.953102	0.737699	0.737699
2024-08-17	2024-08-19	LS	Cx. pipiens	21P	250	5	16	21	0.761905	0.238095	0.0468975	0.953102	0.750189	0.750189
2024-08-17	2024-08-19	LS	Cx. pipiens	21P	250	1	23	24	0.958333	0.0416667	0.0468975	0.953102	0.956283	0.956283
2024-08-17	2024-08-19	LS	Cx. pipiens	21P	250	2	20	22	0.909091	0.0909091	0.0468975	0.953102	0.904618	0.904618
2024-08-17	2024-08-19	LS	Cx. pipiens	21P	250	1	22	23	0.956522	0.0434783	0.0468975	0.953102	0.954382	0.954382
2024-08-16	2024-08-18	LS	Cx. pipiens	21P	500	0	21	21	1	0	0.0238095	0.97619	1	1
2024-08-16	2024-08-18	LS	Cx. pipiens	21P	500	1	22	23	0.956522	0.0434783	0.0238095	0.97619	0.955461	0.955461
2024-08-16	2024-08-18	LS	Cx. pipiens	21P	500	0	21	21	1	0	0.0238095	0.97619	1	1
2024-08-17	2024-08-19	LS	Cx. pipiens	21P	500	1	22	23	0.956522	0.0434783	0.0468975	0.953102	0.954382	0.954382
2024-08-17	2024-08-19	LS	Cx. pipiens	21P	500	2	22	24	0.916667	0.0833333	0.0468975	0.953102	0.912566	0.912566
2024-08-17	2024-08-19	LS	Cx. pipiens	21P	500	0	24	24	1	0	0.0468975	0.953102	1	1
2024-08-17	2024-08-19	LS	Cx. pipiens	21P	750	0	21	21	1	0	0.0468975	0.953102	1	1
2024-08-17	2024-08-19	LS	Cx. pipiens	21P	750	1	23	24	0.958333	0.0416667	0.0468975	0.953102	0.956283	0.956283
2024-08-16	2024-08-18	LS	Cx. pipiens	21P	1000	0	21	21	1	0	0.0238095	0.97619	1	1
2024-08-16	2024-08-18	LS	Cx. pipiens	21P	1000	0	21	21	1	0	0.0238095	0.97619	1	1
2024-08-17	2024-08-19	LS	Cx. pipiens	21P	1000	0	23	23	1	0	0.0468975	0.953102	1	1
2024-08-17	2024-08-19	LS	Cx. pipiens	21P	1000	0	24	24	1	0	0.0468975	0.953102	1	1
2024-08-17	2024-08-19	LS	Cx. pipiens	21P	1000	0	23	23	1	0	0.0468975	0.953102	1	1
2024-08-17	2024-08-19	LS	Cx. pipiens	21P	1000	0	20	20	1	0	0.0468975	0.953102	1	1
2024-08-16	2024-08-18	LS	Cx. pipiens	21P	5000	0	22	22	1	0	0.0238095	0.97619	1	1
2024-08-17	2024-08-19	LS	Cx. pipiens	21P	5000	0	22	22	1	0	0.0468975	0.953102	1	1
2024-08-17	2024-08-19	LS	Cx. pipiens	21P	5000	0	22	22	1	0	0.0468975	0.953102	1	1
2024-08-17	2024-08-19	LS	Cx. pipiens	21P	5000	0	23	23	1	0	0.0468975	0.953102	1	1
2024-08-16	2024-08-18	LS	Cx. pipiens	21P	10000	0	24	24	1	0	0.0238095	0.97619	1	1
2024-08-16	2024-08-18	LS	Cx. pipiens	21P	10000	0	24	24	1	0	0.0238095	0.97619	1	1
2024-08-17	2024-08-19	LS	Cx. pipiens	21P	10000	0	22	22	1	0	0.0468975	0.953102	1	1
2024-08-17	2024-08-19	LS	Cx. pipiens	21P	10000	0	23	23	1	0	0.0468975	0.953102	1	1
2024-08-16	2024-08-18	LS	Cx. pipiens	21P	50000	0	25	25	1	0	0.0238095	0.97619	1	1
2024-08-16	2024-08-18	LS	Cx. pipiens	21P	50000	0	23	23	1	0	0.0238095	0.97619	1	1
2024-08-16	2024-08-18	LS	Cx. pipiens	21P	100000	0	23	23	1	0	0.0238095	0.97619	1	1
2024-08-16	2024-08-18	LS	Cx. pipiens	21P	100000	0	24	24	1	0	0.0238095	0.97619	1	1
2024-08-25	2024-08-27	LS	Cx. pipiens	24S	1	23	0	23	0	1	0.0138889	0.986111	-0.0140845	-0.0140845
2024-08-25	2024-08-27	LS	Cx. pipiens	24S	1	22	0	22	0	1	0.0138889	0.986111	-0.0140845	-0.0140845
2024-08-25	2024-08-27	LS	Cx. pipiens	24S	1	21	0	21	0	1	0.0138889	0.986111	-0.0140845	-0.0140845
2024-08-25	2024-08-27	LS	Cx. pipiens	24S	5	21	2	23	0.0869565	0.913043	0.0138889	0.986111	0.0740968	0.0740968
2024-08-25	2024-08-27	LS	Cx. pipiens	24S	5	23	1	24	0.0416667	0.958333	0.0138889	0.986111	0.028169	0.028169
2024-08-25	2024-08-27	LS	Cx. pipiens	24S	5	23	0	23	0	1	0.0138889	0.986111	-0.0140845	-0.0140845
2024-08-25	2024-08-27	LS	Cx. pipiens	24S	10	22	2	24	0.0833333	0.916667	0.0138889	0.986111	0.0704225	0.0704225
2024-08-25	2024-08-27	LS	Cx. pipiens	24S	10	23	0	23	0	1	0.0138889	0.986111	-0.0140845	-0.0140845
2024-08-25	2024-08-27	LS	Cx. pipiens	24S	10	22	0	22	0	1	0.0138889	0.986111	-0.0140845	-0.0140845
2024-08-25	2024-08-27	LS	Cx. pipiens	24S	10	23	1	24	0.0416667	0.958333	0.0138889	0.986111	0.028169	0.028169
2024-08-25	2024-08-27	LS	Cx. pipiens	24S	25	9	12	21	0.571429	0.428571	0.0138889	0.986111	0.565392	0.565392
2024-08-25	2024-08-27	LS	Cx. pipiens	24S	25	16	5	21	0.238095	0.761905	0.0138889	0.986111	0.227364	0.227364
2024-08-25	2024-08-27	LS	Cx. pipiens	24S	25	11	11	22	0.5	0.5	0.0138889	0.986111	0.492958	0.492958
2024-08-25	2024-08-27	LS	Cx. pipiens	24S	25	13	10	23	0.434783	0.565217	0.0138889	0.986111	0.426822	0.426822
2024-08-25	2024-08-27	LS	Cx. pipiens	24S	50	9	15	24	0.625	0.375	0.0138889	0.986111	0.619718	0.619718
2024-08-25	2024-08-27	LS	Cx. pipiens	24S	50	6	15	21	0.714286	0.285714	0.0138889	0.986111	0.710262	0.710262
2024-08-25	2024-08-27	LS	Cx. pipiens	24S	50	6	18	24	0.75	0.25	0.0138889	0.986111	0.746479	0.746479
2024-08-25	2024-08-27	LS	Cx. pipiens	24S	50	9	15	24	0.625	0.375	0.0138889	0.986111	0.619718	0.619718
2024-08-25	2024-08-27	LS	Cx. pipiens	24S	75	6	19	25	0.76	0.24	0.0138889	0.986111	0.75662	0.75662
2024-08-25	2024-08-27	LS	Cx. pipiens	24S	75	5	18	23	0.782609	0.217391	0.0138889	0.986111	0.779547	0.779547
2024-08-25	2024-08-27	LS	Cx. pipiens	24S	75	5	18	23	0.782609	0.217391	0.0138889	0.986111	0.779547	0.779547
2024-08-25	2024-08-27	LS	Cx. pipiens	24S	75	4	19	23	0.826087	0.173913	0.0138889	0.986111	0.823637	0.823637
2024-08-25	2024-08-27	LS	Cx. pipiens	24S	100	4	20	24	0.833333	0.166667	0.0138889	0.986111	0.830986	0.830986
2024-08-25	2024-08-27	LS	Cx. pipiens	24S	100	2	22	24	0.916667	0.0833333	0.0138889	0.986111	0.915493	0.915493
2024-08-25	2024-08-27	LS	Cx. pipiens	24S	100	3	20	23	0.869565	0.130435	0.0138889	0.986111	0.867728	0.867728
2024-08-25	2024-08-27	LS	Cx. pipiens	24S	100	2	20	22	0.909091	0.0909091	0.0138889	0.986111	0.90781	0.90781
2024-08-25	2024-08-27	LS	Cx. pipiens	24S	250	2	22	24	0.916667	0.0833333	0.0138889	0.986111	0.915493	0.915493
2024-08-25	2024-08-27	LS	Cx. pipiens	24S	250	2	24	26	0.923077	0.0769231	0.0138889	0.986111	0.921993	0.921993
2024-08-25	2024-08-27	LS	Cx. pipiens	24S	500	0	23	23	1	0	0.0138889	0.986111	1	1
2024-08-25	2024-08-27	LS	Cx. pipiens	24S	500	0	25	25	1	0	0.0138889	0.986111	1	1
2024-08-25	2024-08-27	LS	Cx. pipiens	24S	500	1	24	25	0.96	0.04	0.0138889	0.986111	0.959437	0.959437
2024-08-25	2024-08-27	LS	Cx. pipiens	24S	750	0	22	22	1	0	0.0138889	0.986111	1	1
2024-08-25	2024-08-27	LS	Cx. pipiens	24S	750	0	25	25	1	0	0.0138889	0.986111	1	1
2024-08-25	2024-08-27	LS	Cx. pipiens	24S	750	1	24	25	0.96	0.04	0.0138889	0.986111	0.959437	0.959437
2024-08-25	2024-08-27	LS	Cx. pipiens	24S	750	1	23	24	0.958333	0.0416667	0.0138889	0.986111	0.957746	0.957746
2024-08-25	2024-08-27	LS	Cx. pipiens	24S	1000	0	23	23	1	0	0.0138889	0.986111	1	1
2024-08-25	2024-08-27	LS	Cx. pipiens	24S	1000	0	23	23	1	0	0.0138889	0.986111	1	1
2024-08-25	2024-08-27	LS	Cx. pipiens	24S	1000	0	24	24	1	0	0.0138889	0.986111	1	1
2024-08-25	2024-08-27	LS	Cx. pipiens	24S	5000	0	24	24	1	0	0.0138889	0.986111	1	1
2024-08-25	2024-08-27	LS	Cx. pipiens	24S	5000	0	23	23	1	0	0.0138889	0.986111	1	1
2024-08-25	2024-08-27	LS	Cx. pipiens	24S	5000	0	25	25	1	0	0.0138889	0.986111	1	1
2024-08-25	2024-08-27	LS	Cx. pipiens	24S	10000	0	22	22	1	0	0.0138889	0.986111	1	1
2024-08-25	2024-08-27	LS	Cx. pipiens	24S	10000	0	22	22	1	0	0.0138889	0.986111	1	1
2024-08-25	2024-08-27	LS	Cx. pipiens	24S	10000	0	23	23	1	0	0.0138889	0.986111	1	1
2024-08-22	2024-08-24	LS	Cx. pipiens	24W	1	23	0	23	0	1	0	1	0	0
2024-08-22	2024-08-24	LS	Cx. pipiens	24W	1	25	0	25	0	1	0	1	0	0
2024-08-22	2024-08-24	LS	Cx. pipiens	24W	1	20	0	20	0	1	0	1	0	0
2024-08-22	2024-08-24	LS	Cx. pipiens	24W	5	22	0	22	0	1	0	1	0	0
2024-08-22	2024-08-24	LS	Cx. pipiens	24W	5	20	0	20	0	1	0	1	0	0
2024-08-22	2024-08-24	LS	Cx. pipiens	24W	5	20	2	22	0.0909091	0.909091	0	1	0.0909091	0.0909091
2024-08-22	2024-08-24	LS	Cx. pipiens	24W	10	18	2	20	0.1	0.9	0	1	0.1	0.1
2024-08-22	2024-08-24	LS	Cx. pipiens	24W	10	18	3	21	0.142857	0.857143	0	1	0.142857	0.142857
2024-08-22	2024-08-24	LS	Cx. pipiens	24W	10	22	1	23	0.0434783	0.956522	0	1	0.0434783	0.0434783
2024-08-22	2024-08-24	LS	Cx. pipiens	24W	10	25	1	26	0.0384615	0.961538	0	1	0.0384615	0.0384615
2024-08-22	2024-08-24	LS	Cx. pipiens	24W	25	9	12	21	0.571429	0.428571	0	1	0.571429	0.571429
2024-08-22	2024-08-24	LS	Cx. pipiens	24W	25	10	10	20	0.5	0.5	0	1	0.5	0.5
2024-08-22	2024-08-24	LS	Cx. pipiens	24W	25	16	5	21	0.238095	0.761905	0	1	0.238095	0.238095
2024-08-22	2024-08-24	LS	Cx. pipiens	24W	25	13	10	23	0.434783	0.565217	0	1	0.434783	0.434783
2024-08-22	2024-08-24	LS	Cx. pipiens	24W	25	11	11	22	0.5	0.5	0	1	0.5	0.5
2024-08-22	2024-08-24	LS	Cx. pipiens	24W	50	10	13	23	0.565217	0.434783	0	1	0.565217	0.565217
2024-08-22	2024-08-24	LS	Cx. pipiens	24W	50	9	14	23	0.608696	0.391304	0	1	0.608696	0.608696
2024-08-22	2024-08-24	LS	Cx. pipiens	24W	50	6	16	22	0.727273	0.272727	0	1	0.727273	0.727273
2024-08-22	2024-08-24	LS	Cx. pipiens	24W	50	8	16	24	0.666667	0.333333	0	1	0.666667	0.666667
2024-08-22	2024-08-24	LS	Cx. pipiens	24W	50	5	16	21	0.761905	0.238095	0	1	0.761905	0.761905
2024-08-22	2024-08-24	LS	Cx. pipiens	24W	75	1	21	22	0.954545	0.0454545	0	1	0.954545	0.954545
2024-08-22	2024-08-24	LS	Cx. pipiens	24W	75	3	17	20	0.85	0.15	0	1	0.85	0.85
2024-08-22	2024-08-24	LS	Cx. pipiens	24W	75	5	16	21	0.761905	0.238095	0	1	0.761905	0.761905
2024-08-22	2024-08-24	LS	Cx. pipiens	24W	75	4	17	21	0.809524	0.190476	0	1	0.809524	0.809524
2024-08-22	2024-08-24	LS	Cx. pipiens	24W	75	2	18	20	0.9	0.1	0	1	0.9	0.9
2024-08-22	2024-08-24	LS	Cx. pipiens	24W	100	2	20	22	0.909091	0.0909091	0	1	0.909091	0.909091
2024-08-22	2024-08-24	LS	Cx. pipiens	24W	100	0	20	20	1	0	0	1	1	1
2024-08-22	2024-08-24	LS	Cx. pipiens	24W	100	2	21	23	0.913043	0.0869565	0	1	0.913043	0.913043
2024-08-22	2024-08-24	LS	Cx. pipiens	24W	100	0	22	22	1	0	0	1	1	1
2024-08-22	2024-08-24	LS	Cx. pipiens	24W	100	1	23	24	0.958333	0.0416667	0	1	0.958333	0.958333
2024-08-22	2024-08-24	LS	Cx. pipiens	24W	100	3	20	23	0.869565	0.130435	0	1	0.869565	0.869565
2024-08-22	2024-08-24	LS	Cx. pipiens	24W	250	0	23	23	1	0	0	1	1	1
2024-08-22	2024-08-24	LS	Cx. pipiens	24W	250	1	22	23	0.956522	0.0434783	0	1	0.956522	0.956522
2024-08-22	2024-08-24	LS	Cx. pipiens	24W	250	1	22	23	0.956522	0.0434783	0	1	0.956522	0.956522
2024-08-22	2024-08-24	LS	Cx. pipiens	24W	250	0	20	20	1	0	0	1	1	1
2024-08-22	2024-08-24	LS	Cx. pipiens	24W	500	0	22	22	1	0	0	1	1	1
2024-08-22	2024-08-24	LS	Cx. pipiens	24W	500	0	23	23	1	0	0	1	1	1
2024-08-22	2024-08-24	LS	Cx. pipiens	24W	500	0	20	20	1	0	0	1	1	1
2024-08-22	2024-08-24	LS	Cx. pipiens	24W	750	0	21	21	1	0	0	1	1	1
2024-08-22	2024-08-24	LS	Cx. pipiens	24W	750	0	22	22	1	0	0	1	1	1
2024-08-22	2024-08-24	LS	Cx. pipiens	24W	750	0	21	21	1	0	0	1	1	1
2024-08-22	2024-08-24	LS	Cx. pipiens	24W	1000	0	23	23	1	0	0	1	1	1
2024-08-22	2024-08-24	LS	Cx. pipiens	24W	1000	0	25	25	1	0	0	1	1	1
2024-08-22	2024-08-24	LS	Cx. pipiens	24W	5000	0	24	24	1	0	0	1	1	1
2024-08-22	2024-08-24	LS	Cx. pipiens	24W	5000	0	22	22	1	0	0	1	1	1
2024-08-22	2024-08-24	LS	Cx. pipiens	24W	5000	0	21	21	1	0	0	1	1	1
2024-08-22	2024-08-24	LS	Cx. pipiens	24W	10000	0	22	22	1	0	0	1	1	1
2024-08-22	2024-08-24	LS	Cx. pipiens	24W	10000	0	22	22	1	0	0	1	1	1
2024-08-22	2024-08-24	LS	Cx. pipiens	24W	10000	0	23	23	1	0	0	1	1	1
2024-08-22	2024-08-24	LS	Cx. pipiens	2W	1	22	0	22	0	1	0	1	0	0
2024-08-22	2024-08-24	LS	Cx. pipiens	2W	1	25	0	25	0	1	0	1	0	0
2024-08-22	2024-08-24	LS	Cx. pipiens	2W	1	23	0	23	0	1	0	1	0	0
2024-08-22	2024-08-24	LS	Cx. pipiens	2W	5	18	3	21	0.142857	0.857143	0	1	0.142857	0.142857
2024-08-22	2024-08-24	LS	Cx. pipiens	2W	5	21	0	21	0	1	0	1	0	0
2024-08-22	2024-08-24	LS	Cx. pipiens	2W	5	20	1	21	0.047619	0.952381	0	1	0.047619	0.047619
2024-08-22	2024-08-24	LS	Cx. pipiens	2W	10	21	3	24	0.125	0.875	0	1	0.125	0.125
2024-08-22	2024-08-24	LS	Cx. pipiens	2W	10	18	3	21	0.142857	0.857143	0	1	0.142857	0.142857
2024-08-22	2024-08-24	LS	Cx. pipiens	2W	10	18	2	20	0.1	0.9	0	1	0.1	0.1
2024-08-22	2024-08-24	LS	Cx. pipiens	2W	10	20	1	21	0.047619	0.952381	0	1	0.047619	0.047619
2024-08-22	2024-08-24	LS	Cx. pipiens	2W	25	12	9	21	0.428571	0.571429	0	1	0.428571	0.428571
2024-08-22	2024-08-24	LS	Cx. pipiens	2W	25	12	10	22	0.454545	0.545455	0	1	0.454545	0.454545
2024-08-22	2024-08-24	LS	Cx. pipiens	2W	25	6	16	22	0.727273	0.272727	0	1	0.727273	0.727273
2024-08-22	2024-08-24	LS	Cx. pipiens	2W	25	10	14	24	0.583333	0.416667	0	1	0.583333	0.583333
2024-08-22	2024-08-24	LS	Cx. pipiens	2W	25	13	10	23	0.434783	0.565217	0	1	0.434783	0.434783
2024-08-22	2024-08-24	LS	Cx. pipiens	2W	50	2	20	22	0.909091	0.0909091	0	1	0.909091	0.909091
2024-08-22	2024-08-24	LS	Cx. pipiens	2W	50	8	13	21	0.619048	0.380952	0	1	0.619048	0.619048
2024-08-22	2024-08-24	LS	Cx. pipiens	2W	50	2	19	21	0.904762	0.0952381	0	1	0.904762	0.904762
2024-08-22	2024-08-24	LS	Cx. pipiens	2W	50	5	16	21	0.761905	0.238095	0	1	0.761905	0.761905
2024-08-22	2024-08-24	LS	Cx. pipiens	2W	50	3	18	21	0.857143	0.142857	0	1	0.857143	0.857143
2024-08-22	2024-08-24	LS	Cx. pipiens	2W	75	2	21	23	0.913043	0.0869565	0	1	0.913043	0.913043
2024-08-22	2024-08-24	LS	Cx. pipiens	2W	75	1	19	20	0.95	0.05	0	1	0.95	0.95
2024-08-22	2024-08-24	LS	Cx. pipiens	2W	75	5	15	20	0.75	0.25	0	1	0.75	0.75
2024-08-22	2024-08-24	LS	Cx. pipiens	2W	75	2	21	23	0.913043	0.0869565	0	1	0.913043	0.913043
2024-08-22	2024-08-24	LS	Cx. pipiens	2W	75	2	19	21	0.904762	0.0952381	0	1	0.904762	0.904762
2024-08-22	2024-08-24	LS	Cx. pipiens	2W	100	1	21	22	0.954545	0.0454545	0	1	0.954545	0.954545
2024-08-22	2024-08-24	LS	Cx. pipiens	2W	100	1	24	25	0.96	0.04	0	1	0.96	0.96
2024-08-22	2024-08-24	LS	Cx. pipiens	2W	100	1	21	22	0.954545	0.0454545	0	1	0.954545	0.954545
2024-08-22	2024-08-24	LS	Cx. pipiens	2W	100	0	21	21	1	0	0	1	1	1
2024-08-22	2024-08-24	LS	Cx. pipiens	2W	250	1	23	24	0.958333	0.0416667	0	1	0.958333	0.958333
2024-08-22	2024-08-24	LS	Cx. pipiens	2W	250	0	23	23	1	0	0	1	1	1
2024-08-22	2024-08-24	LS	Cx. pipiens	2W	250	0	21	21	1	0	0	1	1	1
2024-08-22	2024-08-24	LS	Cx. pipiens	2W	500	0	23	23	1	0	0	1	1	1
2024-08-22	2024-08-24	LS	Cx. pipiens	2W	500	0	22	22	1	0	0	1	1	1
2024-08-22	2024-08-24	LS	Cx. pipiens	2W	500	0	24	24	1	0	0	1	1	1
2024-08-22	2024-08-24	LS	Cx. pipiens	2W	750	0	24	24	1	0	0	1	1	1
2024-08-22	2024-08-24	LS	Cx. pipiens	2W	750	0	22	22	1	0	0	1	1	1
2024-08-22	2024-08-24	LS	Cx. pipiens	2W	750	0	24	24	1	0	0	1	1	1
2024-08-22	2024-08-24	LS	Cx. pipiens	2W	750	0	24	24	1	0	0	1	1	1
2024-08-22	2024-08-24	LS	Cx. pipiens	2W	750	0	21	21	1	0	0	1	1	1
2024-08-22	2024-08-24	LS	Cx. pipiens	2W	1000	0	22	22	1	0	0	1	1	1
2024-08-22	2024-08-24	LS	Cx. pipiens	2W	1000	0	25	25	1	0	0	1	1	1
2024-08-22	2024-08-24	LS	Cx. pipiens	2W	1000	0	22	22	1	0	0	1	1	1
2024-08-22	2024-08-24	LS	Cx. pipiens	2W	5000	0	25	25	1	0	0	1	1	1
2024-08-22	2024-08-24	LS	Cx. pipiens	2W	5000	0	24	24	1	0	0	1	1	1
2024-08-22	2024-08-24	LS	Cx. pipiens	2W	5000	0	22	22	1	0	0	1	1	1
2024-08-22	2024-08-24	LS	Cx. pipiens	2W	10000	0	25	25	1	0	0	1	1	1
2024-08-22	2024-08-24	LS	Cx. pipiens	2W	10000	0	20	20	1	0	0	1	1	1
2024-08-22	2024-08-24	LS	Cx. pipiens	2W	10000	0	23	23	1	0	0	1	1	1
2024-07-22	2024-07-24	LS	Cx. pipiens	A01	1	21	0	21	0	1	0.015873	0.984127	-0.016129	-0.016129
2024-07-22	2024-07-24	LS	Cx. pipiens	A01	1	21	0	21	0	1	0.015873	0.984127	-0.016129	-0.016129
2024-07-22	2024-07-24	LS	Cx. pipiens	A01	1	20	0	20	0	1	0.015873	0.984127	-0.016129	-0.016129
2024-07-22	2024-07-24	LS	Cx. pipiens	A01	5	20	0	20	0	1	0.015873	0.984127	-0.016129	-0.016129
2024-07-22	2024-07-24	LS	Cx. pipiens	A01	5	22	0	22	0	1	0.015873	0.984127	-0.016129	-0.016129
2024-07-22	2024-07-24	LS	Cx. pipiens	A01	5	23	1	24	0.0416667	0.958333	0.015873	0.984127	0.0262097	0.0262097
2024-07-22	2024-07-24	LS	Cx. pipiens	A01	5	23	0	23	0	1	0.015873	0.984127	-0.016129	-0.016129
2024-07-22	2024-07-24	LS	Cx. pipiens	A01	5	20	3	23	0.130435	0.869565	0.015873	0.984127	0.11641	0.11641
2024-07-22	2024-07-24	LS	Cx. pipiens	A01	10	15	6	21	0.285714	0.714286	0.015873	0.984127	0.274194	0.274194
2024-07-22	2024-07-24	LS	Cx. pipiens	A01	10	19	1	20	0.05	0.95	0.015873	0.984127	0.0346774	0.0346774
2024-07-22	2024-07-24	LS	Cx. pipiens	A01	10	20	0	20	0	1	0.015873	0.984127	-0.016129	-0.016129
2024-07-22	2024-07-24	LS	Cx. pipiens	A01	10	19	2	21	0.0952381	0.904762	0.015873	0.984127	0.0806452	0.0806452
2024-07-22	2024-07-24	LS	Cx. pipiens	A01	10	22	0	22	0	1	0.015873	0.984127	-0.016129	-0.016129
2024-07-22	2024-07-24	LS	Cx. pipiens	A01	50	8	13	21	0.619048	0.380952	0.015873	0.984127	0.612903	0.612903
2024-07-22	2024-07-24	LS	Cx. pipiens	A01	50	11	10	21	0.47619	0.52381	0.015873	0.984127	0.467742	0.467742
2024-07-22	2024-07-24	LS	Cx. pipiens	A01	50	18	2	20	0.1	0.9	0.015873	0.984127	0.0854839	0.0854839
2024-07-22	2024-07-24	LS	Cx. pipiens	A01	50	16	5	21	0.238095	0.761905	0.015873	0.984127	0.225806	0.225806
2024-07-22	2024-07-24	LS	Cx. pipiens	A01	75	12	10	22	0.454545	0.545455	0.015873	0.984127	0.445748	0.445748
2024-07-22	2024-07-24	LS	Cx. pipiens	A01	75	13	9	22	0.409091	0.590909	0.015873	0.984127	0.39956	0.39956
2024-07-22	2024-07-24	LS	Cx. pipiens	A01	75	10	10	20	0.5	0.5	0.015873	0.984127	0.491935	0.491935
2024-07-22	2024-07-24	LS	Cx. pipiens	A01	75	15	5	20	0.25	0.75	0.015873	0.984127	0.237903	0.237903
2024-07-22	2024-07-24	LS	Cx. pipiens	A01	100	10	10	20	0.5	0.5	0.015873	0.984127	0.491935	0.491935
2024-07-22	2024-07-24	LS	Cx. pipiens	A01	100	11	10	21	0.47619	0.52381	0.015873	0.984127	0.467742	0.467742
2024-07-22	2024-07-24	LS	Cx. pipiens	A01	100	10	13	23	0.565217	0.434783	0.015873	0.984127	0.558205	0.558205
2024-07-22	2024-07-24	LS	Cx. pipiens	A01	100	6	13	19	0.684211	0.315789	0.015873	0.984127	0.679117	0.679117
2024-07-22	2024-07-24	LS	Cx. pipiens	A01	100	9	10	19	0.526316	0.473684	0.015873	0.984127	0.518676	0.518676
2024-07-22	2024-07-24	LS	Cx. pipiens	A01	100	10	13	23	0.565217	0.434783	0.015873	0.984127	0.558205	0.558205
2024-07-22	2024-07-24	LS	Cx. pipiens	A01	500	5	16	21	0.761905	0.238095	0.015873	0.984127	0.758065	0.758065
2024-07-22	2024-07-24	LS	Cx. pipiens	A01	500	7	15	22	0.681818	0.318182	0.015873	0.984127	0.676686	0.676686
2024-07-22	2024-07-24	LS	Cx. pipiens	A01	500	3	19	22	0.863636	0.136364	0.015873	0.984127	0.861437	0.861437
2024-07-22	2024-07-24	LS	Cx. pipiens	A01	500	2	22	24	0.916667	0.0833333	0.015873	0.984127	0.915323	0.915323
2024-07-22	2024-07-24	LS	Cx. pipiens	A01	500	5	15	20	0.75	0.25	0.015873	0.984127	0.745968	0.745968
2024-07-22	2024-07-24	LS	Cx. pipiens	A01	750	2	18	20	0.9	0.1	0.015873	0.984127	0.898387	0.898387
2024-07-22	2024-07-24	LS	Cx. pipiens	A01	750	1	20	21	0.952381	0.047619	0.015873	0.984127	0.951613	0.951613
2024-07-22	2024-07-24	LS	Cx. pipiens	A01	750	0	20	20	1	0	0.015873	0.984127	1	1
2024-07-22	2024-07-24	LS	Cx. pipiens	A01	750	0	22	22	1	0	0.015873	0.984127	1	1
2024-07-22	2024-07-24	LS	Cx. pipiens	A01	1000	1	19	20	0.95	0.05	0.015873	0.984127	0.949194	0.949194
2024-07-22	2024-07-24	LS	Cx. pipiens	A01	1000	1	19	20	0.95	0.05	0.015873	0.984127	0.949194	0.949194
2024-07-22	2024-07-24	LS	Cx. pipiens	A01	1000	0	22	22	1	0	0.015873	0.984127	1	1
2024-07-22	2024-07-24	LS	Cx. pipiens	A01	5000	0	20	20	1	0	0.015873	0.984127	1	1
2024-07-22	2024-07-24	LS	Cx. pipiens	A01	5000	0	21	21	1	0	0.015873	0.984127	1	1
2024-07-22	2024-07-24	LS	Cx. pipiens	A01	5000	0	22	22	1	0	0.015873	0.984127	1	1
2024-07-22	2024-07-24	LS	Cx. pipiens	A01	10000	0	19	19	1	0	0.015873	0.984127	1	1
2024-07-22	2024-07-24	LS	Cx. pipiens	A01	10000	0	22	22	1	0	0.015873	0.984127	1	1
2024-07-22	2024-07-24	LS	Cx. pipiens	A01	10000	0	22	22	1	0	0.015873	0.984127	1	1
2024-08-17	2024-08-19	LS	Cx. pipiens	A07	1	20	1	21	0.047619	0.952381	0	1	0.047619	0.047619
2024-08-17	2024-08-19	LS	Cx. pipiens	A07	1	22	0	22	0	1	0	1	0	0
2024-08-14	2024-08-16	LS	Cx. pipiens	A07	5	20	1	21	0.047619	0.952381	0.0416667	0.958333	0.00621118	0.00621118
2024-08-12	2024-08-14	LS	Cx. pipiens	A07	10	22	1	23	0.0434783	0.956522	0	1	0.0434783	0.0434783
2024-08-12	2024-08-14	LS	Cx. pipiens	A07	10	20	2	22	0.0909091	0.909091	0	1	0.0909091	0.0909091
2024-08-14	2024-08-16	LS	Cx. pipiens	A07	10	22	1	23	0.0434783	0.956522	0.0416667	0.958333	0.00189036	0.00189036
2024-08-14	2024-08-16	LS	Cx. pipiens	A07	10	24	1	25	0.04	0.96	0.0416667	0.958333	-0.00173913	-0.00173913
2024-08-17	2024-08-19	LS	Cx. pipiens	A07	10	22	1	23	0.0434783	0.956522	0	1	0.0434783	0.0434783
2024-08-17	2024-08-19	LS	Cx. pipiens	A07	10	23	0	23	0	1	0	1	0	0
2024-08-17	2024-08-19	LS	Cx. pipiens	A07	25	16	5	21	0.238095	0.761905	0	1	0.238095	0.238095
2024-08-17	2024-08-19	LS	Cx. pipiens	A07	25	19	4	23	0.173913	0.826087	0	1	0.173913	0.173913
2024-08-17	2024-08-19	LS	Cx. pipiens	A07	25	21	0	21	0	1	0	1	0	0
2024-08-17	2024-08-19	LS	Cx. pipiens	A07	25	18	3	21	0.142857	0.857143	0	1	0.142857	0.142857
2024-08-12	2024-08-14	LS	Cx. pipiens	A07	50	16	5	21	0.238095	0.761905	0	1	0.238095	0.238095
2024-08-12	2024-08-14	LS	Cx. pipiens	A07	50	15	5	20	0.25	0.75	0	1	0.25	0.25
2024-08-14	2024-08-16	LS	Cx. pipiens	A07	50	6	14	20	0.7	0.3	0.0416667	0.958333	0.686957	0.686957
2024-08-14	2024-08-16	LS	Cx. pipiens	A07	50	8	13	21	0.619048	0.380952	0.0416667	0.958333	0.602484	0.602484
2024-08-12	2024-08-14	LS	Cx. pipiens	A07	100	15	6	21	0.285714	0.714286	0	1	0.285714	0.285714
2024-08-12	2024-08-14	LS	Cx. pipiens	A07	100	10	11	21	0.52381	0.47619	0	1	0.52381	0.52381
2024-08-14	2024-08-16	LS	Cx. pipiens	A07	100	0	22	22	1	0	0.0416667	0.958333	1	1
2024-08-14	2024-08-16	LS	Cx. pipiens	A07	100	2	18	20	0.9	0.1	0.0416667	0.958333	0.895652	0.895652
2024-08-17	2024-08-19	LS	Cx. pipiens	A07	100	11	10	21	0.47619	0.52381	0	1	0.47619	0.47619
2024-08-17	2024-08-19	LS	Cx. pipiens	A07	100	13	7	20	0.35	0.65	0	1	0.35	0.35
2024-08-17	2024-08-19	LS	Cx. pipiens	A07	250	7	13	20	0.65	0.35	0	1	0.65	0.65
2024-08-17	2024-08-19	LS	Cx. pipiens	A07	250	8	12	20	0.6	0.4	0	1	0.6	0.6
2024-08-17	2024-08-19	LS	Cx. pipiens	A07	250	9	12	21	0.571429	0.428571	0	1	0.571429	0.571429
2024-08-17	2024-08-19	LS	Cx. pipiens	A07	250	6	15	21	0.714286	0.285714	0	1	0.714286	0.714286
2024-08-12	2024-08-14	LS	Cx. pipiens	A07	500	5	16	21	0.761905	0.238095	0	1	0.761905	0.761905
2024-08-12	2024-08-14	LS	Cx. pipiens	A07	500	8	12	20	0.6	0.4	0	1	0.6	0.6
2024-08-14	2024-08-16	LS	Cx. pipiens	A07	500	0	21	21	1	0	0.0416667	0.958333	1	1
2024-08-14	2024-08-16	LS	Cx. pipiens	A07	500	0	21	21	1	0	0.0416667	0.958333	1	1
2024-08-12	2024-08-14	LS	Cx. pipiens	A07	1000	6	15	21	0.714286	0.285714	0	1	0.714286	0.714286
2024-08-12	2024-08-14	LS	Cx. pipiens	A07	1000	1	20	21	0.952381	0.047619	0	1	0.952381	0.952381
2024-08-14	2024-08-16	LS	Cx. pipiens	A07	1000	0	22	22	1	0	0.0416667	0.958333	1	1
2024-08-14	2024-08-16	LS	Cx. pipiens	A07	1000	0	23	23	1	0	0.0416667	0.958333	1	1
2024-08-17	2024-08-19	LS	Cx. pipiens	A07	1000	5	15	20	0.75	0.25	0	1	0.75	0.75
2024-08-17	2024-08-19	LS	Cx. pipiens	A07	1000	7	14	21	0.666667	0.333333	0	1	0.666667	0.666667
2024-08-17	2024-08-19	LS	Cx. pipiens	A07	2500	3	20	23	0.869565	0.130435	0	1	0.869565	0.869565
2024-08-17	2024-08-19	LS	Cx. pipiens	A07	2500	4	16	20	0.8	0.2	0	1	0.8	0.8
2024-08-17	2024-08-19	LS	Cx. pipiens	A07	2500	1	21	22	0.954545	0.0454545	0	1	0.954545	0.954545
2024-08-17	2024-08-19	LS	Cx. pipiens	A07	2500	1	20	21	0.952381	0.047619	0	1	0.952381	0.952381
2024-08-12	2024-08-14	LS	Cx. pipiens	A07	5000	5	16	21	0.761905	0.238095	0	1	0.761905	0.761905
2024-08-12	2024-08-14	LS	Cx. pipiens	A07	5000	4	17	21	0.809524	0.190476	0	1	0.809524	0.809524
2024-08-14	2024-08-16	LS	Cx. pipiens	A07	5000	0	22	22	1	0	0.0416667	0.958333	1	1
2024-08-12	2024-08-14	LS	Cx. pipiens	A07	10000	1	20	21	0.952381	0.047619	0	1	0.952381	0.952381
2024-08-12	2024-08-14	LS	Cx. pipiens	A07	10000	4	18	22	0.818182	0.181818	0	1	0.818182	0.818182
2024-08-14	2024-08-16	LS	Cx. pipiens	A07	10000	0	20	20	1	0	0.0416667	0.958333	1	1
2024-08-17	2024-08-19	LS	Cx. pipiens	A07	10000	0	23	23	1	0	0	1	1	1
2024-08-17	2024-08-19	LS	Cx. pipiens	A07	10000	2	20	22	0.909091	0.0909091	0	1	0.909091	0.909091
2024-08-12	2024-08-14	LS	Cx. pipiens	A07	50000	2	20	22	0.909091	0.0909091	0	1	0.909091	0.909091
2024-08-12	2024-08-14	LS	Cx. pipiens	A07	50000	4	18	22	0.818182	0.181818	0	1	0.818182	0.818182
2024-08-14	2024-08-16	LS	Cx. pipiens	A07	50000	0	21	21	1	0	0.0416667	0.958333	1	1
2024-08-14	2024-08-16	LS	Cx. pipiens	A07	100000	0	22	22	1	0	0.0416667	0.958333	1	1
2024-08-14	2024-08-16	Control	Cx. pipiens	A07	Control	22	2	24	0.0833333	0.916667	0.0416667	0.958333	0.0434783	0.0434783
2024-08-14	2024-08-16	Control	Cx. pipiens	A07	Control	22	0	22	0	1	0.0416667	0.958333	-0.0434783	-0.0434783
2024-09-01	2024-09-03	LS	Cx. pipiens	A09	1	21	0	21	0	1	0.046176	0.953824	-0.0484115	-0.0484115
2024-09-01	2024-09-03	LS	Cx. pipiens	A09	1	21	1	22	0.0454545	0.954545	0.046176	0.953824	-0.00075643	-0.00075643
2024-09-01	2024-09-03	LS	Cx. pipiens	A09	1	20	3	23	0.130435	0.869565	0.046176	0.953824	0.0883378	0.0883378
2024-09-01	2024-09-03	LS	Cx. pipiens	A09	5	19	2	21	0.0952381	0.904762	0.046176	0.953824	0.0514372	0.0514372
2024-09-01	2024-09-03	LS	Cx. pipiens	A09	5	21	1	22	0.0454545	0.954545	0.046176	0.953824	-0.00075643	-0.00075643
2024-09-01	2024-09-03	LS	Cx. pipiens	A09	5	19	2	21	0.0952381	0.904762	0.046176	0.953824	0.0514372	0.0514372
2024-09-01	2024-09-03	LS	Cx. pipiens	A09	10	19	2	21	0.0952381	0.904762	0.046176	0.953824	0.0514372	0.0514372
2024-09-01	2024-09-03	LS	Cx. pipiens	A09	10	19	2	21	0.0952381	0.904762	0.046176	0.953824	0.0514372	0.0514372
2024-09-01	2024-09-03	LS	Cx. pipiens	A09	10	19	4	23	0.173913	0.826087	0.046176	0.953824	0.133921	0.133921
2024-09-01	2024-09-03	LS	Cx. pipiens	A09	10	17	4	21	0.190476	0.809524	0.046176	0.953824	0.151286	0.151286
2024-09-01	2024-09-03	LS	Cx. pipiens	A09	50	6	16	22	0.727273	0.272727	0.046176	0.953824	0.71407	0.71407
2024-09-01	2024-09-03	LS	Cx. pipiens	A09	50	10	13	23	0.565217	0.434783	0.046176	0.953824	0.544169	0.544169
2024-09-01	2024-09-03	LS	Cx. pipiens	A09	50	9	13	22	0.590909	0.409091	0.046176	0.953824	0.571104	0.571104
2024-09-01	2024-09-03	LS	Cx. pipiens	A09	75	5	18	23	0.782609	0.217391	0.046176	0.953824	0.772084	0.772084
2024-09-01	2024-09-03	LS	Cx. pipiens	A09	75	3	18	21	0.857143	0.142857	0.046176	0.953824	0.850227	0.850227
2024-09-01	2024-09-03	LS	Cx. pipiens	A09	75	5	16	21	0.761905	0.238095	0.046176	0.953824	0.750378	0.750378
2024-09-01	2024-09-03	LS	Cx. pipiens	A09	100	3	20	23	0.869565	0.130435	0.046176	0.953824	0.863251	0.863251
2024-09-01	2024-09-03	LS	Cx. pipiens	A09	100	4	20	24	0.833333	0.166667	0.046176	0.953824	0.825265	0.825265
2024-09-01	2024-09-03	LS	Cx. pipiens	A09	100	3	20	23	0.869565	0.130435	0.046176	0.953824	0.863251	0.863251
2024-09-01	2024-09-03	LS	Cx. pipiens	A09	100	1	22	23	0.956522	0.0434783	0.046176	0.953824	0.954417	0.954417
2024-09-01	2024-09-03	LS	Cx. pipiens	A09	250	1	20	21	0.952381	0.047619	0.046176	0.953824	0.950076	0.950076
2024-09-01	2024-09-03	LS	Cx. pipiens	A09	250	0	21	21	1	0	0.046176	0.953824	1	1
2024-09-01	2024-09-03	LS	Cx. pipiens	A09	250	0	25	25	1	0	0.046176	0.953824	1	1
2024-09-01	2024-09-03	LS	Cx. pipiens	A09	500	0	22	22	1	0	0.046176	0.953824	1	1
2024-09-01	2024-09-03	LS	Cx. pipiens	A09	500	1	20	21	0.952381	0.047619	0.046176	0.953824	0.950076	0.950076
2024-09-01	2024-09-03	LS	Cx. pipiens	A09	500	0	23	23	1	0	0.046176	0.953824	1	1
2024-09-01	2024-09-03	LS	Cx. pipiens	A09	750	0	22	22	1	0	0.046176	0.953824	1	1
2024-09-01	2024-09-03	LS	Cx. pipiens	A09	750	0	24	24	1	0	0.046176	0.953824	1	1
2024-09-01	2024-09-03	LS	Cx. pipiens	A09	750	0	22	22	1	0	0.046176	0.953824	1	1
2024-09-01	2024-09-03	LS	Cx. pipiens	A09	1000	0	23	23	1	0	0.046176	0.953824	1	1
2024-09-01	2024-09-03	LS	Cx. pipiens	A09	1000	0	23	23	1	0	0.046176	0.953824	1	1
2024-09-01	2024-09-03	LS	Cx. pipiens	A09	1000	0	23	23	1	0	0.046176	0.953824	1	1
2024-09-01	2024-09-03	LS	Cx. pipiens	A09	1000	0	22	22	1	0	0.046176	0.953824	1	1
2024-09-01	2024-09-03	LS	Cx. pipiens	A09	5000	0	23	23	1	0	0.046176	0.953824	1	1
2024-09-01	2024-09-03	LS	Cx. pipiens	A09	5000	0	23	23	1	0	0.046176	0.953824	1	1
2024-09-01	2024-09-03	LS	Cx. pipiens	A09	5000	0	22	22	1	0	0.046176	0.953824	1	1
2024-09-01	2024-09-03	LS	Cx. pipiens	A09	10000	0	23	23	1	0	0.046176	0.953824	1	1
2024-09-01	2024-09-03	LS	Cx. pipiens	A09	10000	0	25	25	1	0	0.046176	0.953824	1	1
2024-09-01	2024-09-03	LS	Cx. pipiens	A09	10000	0	21	21	1	0	0.046176	0.953824	1	1
2024-09-01	2024-09-03	LS	Cx. pipiens	A09	50000	0	23	23	1	0	0.046176	0.953824	1	1
2024-09-01	2024-09-03	LS	Cx. pipiens	A09	50000	0	21	21	1	0	0.046176	0.953824	1	1
2024-09-01	2024-09-03	LS	Cx. pipiens	A09	50000	0	22	22	1	0	0.046176	0.953824	1	1
2024-09-01	2024-09-03	LS	Cx. pipiens	A09	100000	0	25	25	1	0	0.046176	0.953824	1	1
2024-09-01	2024-09-03	LS	Cx. pipiens	A09	100000	0	24	24	1	0	0.046176	0.953824	1	1
2024-09-01	2024-09-03	LS	Cx. pipiens	A09	100000	0	24	24	1	0	0.046176	0.953824	1	1
2024-07-26	2024-07-28	LS	Cx. pipiens	AHC	1	25	0	25	0	1	0.0283816	0.971618	-0.0292107	-0.0292107
2024-07-26	2024-07-28	LS	Cx. pipiens	AHC	1	25	1	26	0.0384615	0.961538	0.0283816	0.971618	0.0103743	0.0103743
2024-07-26	2024-07-28	LS	Cx. pipiens	AHC	1	23	0	23	0	1	0.0283816	0.971618	-0.0292107	-0.0292107
2024-07-27	2024-07-29	LS	Cx. pipiens	AHC	1	22	0	22	0	1	0	1	0	0
2024-07-27	2024-07-29	LS	Cx. pipiens	AHC	1	23	0	23	0	1	0	1	0	0
2024-07-26	2024-07-28	LS	Cx. pipiens	AHC	5	1	23	24	0.958333	0.0416667	0.0283816	0.971618	0.957116	0.957116
2024-07-26	2024-07-28	LS	Cx. pipiens	AHC	5	25	0	25	0	1	0.0283816	0.971618	-0.0292107	-0.0292107
2024-07-27	2024-07-29	LS	Cx. pipiens	AHC	5	23	1	24	0.0416667	0.958333	0	1	0.0416667	0.0416667
2024-07-27	2024-07-29	LS	Cx. pipiens	AHC	5	20	0	20	0	1	0	1	0	0
2024-07-27	2024-07-29	LS	Cx. pipiens	AHC	7.5	24	0	24	0	1	0	1	0	0
2024-07-27	2024-07-29	LS	Cx. pipiens	AHC	7.5	20	3	23	0.130435	0.869565	0	1	0.130435	0.130435
2024-07-27	2024-07-29	LS	Cx. pipiens	AHC	7.5	18	3	21	0.142857	0.857143	0	1	0.142857	0.142857
2024-07-27	2024-07-29	LS	Cx. pipiens	AHC	7.5	22	1	23	0.0434783	0.956522	0	1	0.0434783	0.0434783
2024-07-26	2024-07-28	LS	Cx. pipiens	AHC	10	25	0	25	0	1	0.0283816	0.971618	-0.0292107	-0.0292107
2024-07-26	2024-07-28	LS	Cx. pipiens	AHC	10	22	0	22	0	1	0.0283816	0.971618	-0.0292107	-0.0292107
2024-07-26	2024-07-28	LS	Cx. pipiens	AHC	10	2	22	24	0.916667	0.0833333	0.0283816	0.971618	0.914232	0.914232
2024-07-27	2024-07-29	LS	Cx. pipiens	AHC	10	19	3	22	0.136364	0.863636	0	1	0.136364	0.136364
2024-07-27	2024-07-29	LS	Cx. pipiens	AHC	10	20	2	22	0.0909091	0.909091	0	1	0.0909091	0.0909091
2024-07-26	2024-07-28	LS	Cx. pipiens	AHC	50	14	9	23	0.391304	0.608696	0.0283816	0.971618	0.373524	0.373524
2024-07-26	2024-07-28	LS	Cx. pipiens	AHC	50	9	13	22	0.590909	0.409091	0.0283816	0.971618	0.578959	0.578959
2024-07-27	2024-07-29	LS	Cx. pipiens	AHC	50	2	20	22	0.909091	0.0909091	0	1	0.909091	0.909091
2024-07-27	2024-07-29	LS	Cx. pipiens	AHC	50	10	11	21	0.52381	0.47619	0	1	0.52381	0.52381
2024-07-27	2024-07-29	LS	Cx. pipiens	AHC	75	1	22	23	0.956522	0.0434783	0	1	0.956522	0.956522
2024-07-27	2024-07-29	LS	Cx. pipiens	AHC	75	6	16	22	0.727273	0.272727	0	1	0.727273	0.727273
2024-07-27	2024-07-29	LS	Cx. pipiens	AHC	75	5	15	20	0.75	0.25	0	1	0.75	0.75
2024-07-27	2024-07-29	LS	Cx. pipiens	AHC	75	0	22	22	1	0	0	1	1	1
2024-07-26	2024-07-28	LS	Cx. pipiens	AHC	100	1	22	23	0.956522	0.0434783	0.0283816	0.971618	0.955252	0.955252
2024-07-26	2024-07-28	LS	Cx. pipiens	AHC	100	5	15	20	0.75	0.25	0.0283816	0.971618	0.742697	0.742697
2024-07-26	2024-07-28	LS	Cx. pipiens	AHC	100	3	22	25	0.88	0.12	0.0283816	0.971618	0.876495	0.876495
2024-07-27	2024-07-29	LS	Cx. pipiens	AHC	100	5	15	20	0.75	0.25	0	1	0.75	0.75
2024-07-27	2024-07-29	LS	Cx. pipiens	AHC	100	0	21	21	1	0	0	1	1	1
2024-07-27	2024-07-29	LS	Cx. pipiens	AHC	250	0	20	20	1	0	0	1	1	1
2024-07-27	2024-07-29	LS	Cx. pipiens	AHC	250	2	23	25	0.92	0.08	0	1	0.92	0.92
2024-07-27	2024-07-29	LS	Cx. pipiens	AHC	250	3	20	23	0.869565	0.130435	0	1	0.869565	0.869565
2024-07-26	2024-07-28	LS	Cx. pipiens	AHC	500	0	23	23	1	0	0.0283816	0.971618	1	1
2024-07-26	2024-07-28	LS	Cx. pipiens	AHC	500	4	18	22	0.818182	0.181818	0.0283816	0.971618	0.812871	0.812871
2024-07-27	2024-07-29	LS	Cx. pipiens	AHC	500	0	25	25	1	0	0	1	1	1
2024-07-27	2024-07-29	LS	Cx. pipiens	AHC	500	0	21	21	1	0	0	1	1	1
2024-07-26	2024-07-28	LS	Cx. pipiens	AHC	1000	0	21	21	1	0	0.0283816	0.971618	1	1
2024-07-26	2024-07-28	LS	Cx. pipiens	AHC	1000	0	24	24	1	0	0.0283816	0.971618	1	1
2024-07-26	2024-07-28	LS	Cx. pipiens	AHC	1000	0	22	22	1	0	0.0283816	0.971618	1	1
2024-07-27	2024-07-29	LS	Cx. pipiens	AHC	1000	0	20	20	1	0	0	1	1	1
2024-07-27	2024-07-29	LS	Cx. pipiens	AHC	1000	0	23	23	1	0	0	1	1	1
2024-07-26	2024-07-28	LS	Cx. pipiens	AHC	5000	0	24	24	1	0	0.0283816	0.971618	1	1
2024-07-26	2024-07-28	LS	Cx. pipiens	AHC	5000	0	20	20	1	0	0.0283816	0.971618	1	1
2024-07-27	2024-07-29	LS	Cx. pipiens	AHC	5000	0	20	20	1	0	0	1	1	1
2024-07-27	2024-07-29	LS	Cx. pipiens	AHC	5000	0	20	20	1	0	0	1	1	1
2024-07-26	2024-07-28	LS	Cx. pipiens	AHC	10000	0	23	23	1	0	0.0283816	0.971618	1	1
2024-07-26	2024-07-28	LS	Cx. pipiens	AHC	10000	0	22	22	1	0	0.0283816	0.971618	1	1
2024-07-26	2024-07-28	LS	Cx. pipiens	AHC	10000	0	23	23	1	0	0.0283816	0.971618	1	1
2024-07-27	2024-07-29	LS	Cx. pipiens	AHC	10000	0	22	22	1	0	0	1	1	1
2024-07-27	2024-07-29	LS	Cx. pipiens	AHC	10000	0	22	22	1	0	0	1	1	1
2024-07-26	2024-07-28	LS	Cx. pipiens	AHC	50000	0	22	22	1	0	0.0283816	0.971618	1	1
2024-07-26	2024-07-28	LS	Cx. pipiens	AHC	50000	0	20	20	1	0	0.0283816	0.971618	1	1
2024-07-27	2024-07-29	LS	Cx. pipiens	AHC	50000	0	20	20	1	0	0	1	1	1
2024-07-27	2024-07-29	LS	Cx. pipiens	AHC	50000	0	23	23	1	0	0	1	1	1
2024-08-28	2024-08-30	LS	Cx. pipiens	AHN	1	23	0	23	0	1	0.0462388	0.953761	-0.0484805	-0.0484805
2024-08-28	2024-08-30	LS	Cx. pipiens	AHN	1	22	0	22	0	1	0.0462388	0.953761	-0.0484805	-0.0484805
2024-08-28	2024-08-30	LS	Cx. pipiens	AHN	1	22	1	23	0.0434783	0.956522	0.0462388	0.953761	-0.00289436	-0.00289436
2024-08-28	2024-08-30	LS	Cx. pipiens	AHN	5	20	1	21	0.047619	0.952381	0.0462388	0.953761	0.00144718	0.00144718
2024-08-28	2024-08-30	LS	Cx. pipiens	AHN	5	24	0	24	0	1	0.0462388	0.953761	-0.0484805	-0.0484805
2024-08-28	2024-08-30	LS	Cx. pipiens	AHN	5	22	1	23	0.0434783	0.956522	0.0462388	0.953761	-0.00289436	-0.00289436
2024-08-28	2024-08-30	LS	Cx. pipiens	AHN	10	20	2	22	0.0909091	0.909091	0.0462388	0.953761	0.0468359	0.0468359
2024-08-28	2024-08-30	LS	Cx. pipiens	AHN	10	14	6	20	0.3	0.7	0.0462388	0.953761	0.266064	0.266064
2024-08-28	2024-08-30	LS	Cx. pipiens	AHN	10	23	1	24	0.0416667	0.958333	0.0462388	0.953761	-0.00479378	-0.00479378
2024-08-28	2024-08-30	LS	Cx. pipiens	AHN	10	19	3	22	0.136364	0.863636	0.0462388	0.953761	0.0944941	0.0944941
2024-08-28	2024-08-30	LS	Cx. pipiens	AHN	25	5	15	20	0.75	0.25	0.0462388	0.953761	0.73788	0.73788
2024-08-28	2024-08-30	LS	Cx. pipiens	AHN	25	8	13	21	0.619048	0.380952	0.0462388	0.953761	0.600579	0.600579
2024-08-28	2024-08-30	LS	Cx. pipiens	AHN	25	11	10	21	0.47619	0.52381	0.0462388	0.953761	0.450796	0.450796
2024-08-28	2024-08-30	LS	Cx. pipiens	AHN	25	9	13	22	0.590909	0.409091	0.0462388	0.953761	0.571076	0.571076
2024-08-28	2024-08-30	LS	Cx. pipiens	AHN	50	9	12	21	0.571429	0.428571	0.0462388	0.953761	0.550651	0.550651
2024-08-28	2024-08-30	LS	Cx. pipiens	AHN	50	1	20	21	0.952381	0.047619	0.0462388	0.953761	0.950072	0.950072
2024-08-28	2024-08-30	LS	Cx. pipiens	AHN	50	17	8	25	0.32	0.68	0.0462388	0.953761	0.287033	0.287033
2024-08-28	2024-08-30	LS	Cx. pipiens	AHN	50	8	12	20	0.6	0.4	0.0462388	0.953761	0.580608	0.580608
2024-08-28	2024-08-30	LS	Cx. pipiens	AHN	75	2	20	22	0.909091	0.0909091	0.0462388	0.953761	0.904684	0.904684
2024-08-28	2024-08-30	LS	Cx. pipiens	AHN	75	8	16	24	0.666667	0.333333	0.0462388	0.953761	0.650507	0.650507
2024-08-28	2024-08-30	LS	Cx. pipiens	AHN	75	3	18	21	0.857143	0.142857	0.0462388	0.953761	0.850217	0.850217
2024-08-28	2024-08-30	LS	Cx. pipiens	AHN	75	4	18	22	0.818182	0.181818	0.0462388	0.953761	0.809367	0.809367
2024-08-28	2024-08-30	LS	Cx. pipiens	AHN	100	0	25	25	1	0	0.0462388	0.953761	1	1
2024-08-28	2024-08-30	LS	Cx. pipiens	AHN	100	1	23	24	0.958333	0.0416667	0.0462388	0.953761	0.956313	0.956313
2024-08-28	2024-08-30	LS	Cx. pipiens	AHN	100	2	20	22	0.909091	0.0909091	0.0462388	0.953761	0.904684	0.904684
2024-08-28	2024-08-30	LS	Cx. pipiens	AHN	100	2	22	24	0.916667	0.0833333	0.0462388	0.953761	0.912627	0.912627
2024-08-28	2024-08-30	LS	Cx. pipiens	AHN	250	1	22	23	0.956522	0.0434783	0.0462388	0.953761	0.954414	0.954414
2024-08-28	2024-08-30	LS	Cx. pipiens	AHN	250	0	21	21	1	0	0.0462388	0.953761	1	1
2024-08-28	2024-08-30	LS	Cx. pipiens	AHN	250	0	23	23	1	0	0.0462388	0.953761	1	1
2024-08-28	2024-08-30	LS	Cx. pipiens	AHN	500	0	23	23	1	0	0.0462388	0.953761	1	1
2024-08-28	2024-08-30	LS	Cx. pipiens	AHN	500	0	25	25	1	0	0.0462388	0.953761	1	1
2024-08-28	2024-08-30	LS	Cx. pipiens	AHN	500	0	24	24	1	0	0.0462388	0.953761	1	1
2024-08-28	2024-08-30	LS	Cx. pipiens	AHN	750	0	23	23	1	0	0.0462388	0.953761	1	1
2024-08-28	2024-08-30	LS	Cx. pipiens	AHN	750	0	24	24	1	0	0.0462388	0.953761	1	1
2024-08-28	2024-08-30	LS	Cx. pipiens	AHN	750	0	23	23	1	0	0.0462388	0.953761	1	1
2024-08-28	2024-08-30	LS	Cx. pipiens	AHN	1000	0	23	23	1	0	0.0462388	0.953761	1	1
2024-08-28	2024-08-30	LS	Cx. pipiens	AHN	1000	0	22	22	1	0	0.0462388	0.953761	1	1
2024-08-28	2024-08-30	LS	Cx. pipiens	AHN	1000	0	21	21	1	0	0.0462388	0.953761	1	1
2024-08-28	2024-08-30	LS	Cx. pipiens	AHN	5000	0	22	22	1	0	0.0462388	0.953761	1	1
2024-08-28	2024-08-30	LS	Cx. pipiens	AHN	5000	0	23	23	1	0	0.0462388	0.953761	1	1
2024-08-28	2024-08-30	LS	Cx. pipiens	AHN	5000	0	23	23	1	0	0.0462388	0.953761	1	1
2024-08-28	2024-08-30	LS	Cx. pipiens	AHN	10000	0	24	24	1	0	0.0462388	0.953761	1	1
2024-08-28	2024-08-30	LS	Cx. pipiens	AHN	10000	0	23	23	1	0	0.0462388	0.953761	1	1
2024-08-28	2024-08-30	LS	Cx. pipiens	AHN	10000	0	21	21	1	0	0.0462388	0.953761	1	1
2024-08-09	2024-08-11	LS	Cx. pipiens	B01	1	20	0	20	0	1	0.025641	0.974359	-0.0263158	-0.0263158
2024-08-09	2024-08-11	LS	Cx. pipiens	B01	1	22	0	22	0	1	0.025641	0.974359	-0.0263158	-0.0263158
2024-08-09	2024-08-11	LS	Cx. pipiens	B01	1	23	0	23	0	1	0.025641	0.974359	-0.0263158	-0.0263158
2024-08-09	2024-08-11	LS	Cx. pipiens	B01	5	22	0	22	0	1	0.025641	0.974359	-0.0263158	-0.0263158
2024-08-09	2024-08-11	LS	Cx. pipiens	B01	5	20	0	20	0	1	0.025641	0.974359	-0.0263158	-0.0263158
2024-08-09	2024-08-11	LS	Cx. pipiens	B01	5	23	0	23	0	1	0.025641	0.974359	-0.0263158	-0.0263158
2024-08-09	2024-08-11	LS	Cx. pipiens	B01	5	22	1	23	0.0434783	0.956522	0.025641	0.974359	0.0183066	0.0183066
2024-08-09	2024-08-11	LS	Cx. pipiens	B01	7.5	20	2	22	0.0909091	0.909091	0.025641	0.974359	0.0669856	0.0669856
2024-08-09	2024-08-11	LS	Cx. pipiens	B01	7.5	19	6	25	0.24	0.76	0.025641	0.974359	0.22	0.22
2024-08-09	2024-08-11	LS	Cx. pipiens	B01	7.5	18	4	22	0.181818	0.818182	0.025641	0.974359	0.160287	0.160287
2024-08-09	2024-08-11	LS	Cx. pipiens	B01	10	21	1	22	0.0454545	0.954545	0.025641	0.974359	0.0203349	0.0203349
2024-08-09	2024-08-11	LS	Cx. pipiens	B01	10	19	3	22	0.136364	0.863636	0.025641	0.974359	0.113636	0.113636
2024-08-09	2024-08-11	LS	Cx. pipiens	B01	10	20	1	21	0.047619	0.952381	0.025641	0.974359	0.0225564	0.0225564
2024-08-09	2024-08-11	LS	Cx. pipiens	B01	25	19	4	23	0.173913	0.826087	0.025641	0.974359	0.152174	0.152174
2024-08-09	2024-08-11	LS	Cx. pipiens	B01	25	13	8	21	0.380952	0.619048	0.025641	0.974359	0.364662	0.364662
2024-08-09	2024-08-11	LS	Cx. pipiens	B01	25	22	1	23	0.0434783	0.956522	0.025641	0.974359	0.0183066	0.0183066
2024-08-09	2024-08-11	LS	Cx. pipiens	B01	25	21	2	23	0.0869565	0.913043	0.025641	0.974359	0.0629291	0.0629291
2024-08-09	2024-08-11	LS	Cx. pipiens	B01	50	5	15	20	0.75	0.25	0.025641	0.974359	0.743421	0.743421
2024-08-09	2024-08-11	LS	Cx. pipiens	B01	50	11	10	21	0.47619	0.52381	0.025641	0.974359	0.462406	0.462406
2024-08-09	2024-08-11	LS	Cx. pipiens	B01	50	15	6	21	0.285714	0.714286	0.025641	0.974359	0.266917	0.266917
2024-08-09	2024-08-11	LS	Cx. pipiens	B01	50	10	10	20	0.5	0.5	0.025641	0.974359	0.486842	0.486842
2024-08-09	2024-08-11	LS	Cx. pipiens	B01	75	9	12	21	0.571429	0.428571	0.025641	0.974359	0.56015	0.56015
2024-08-09	2024-08-11	LS	Cx. pipiens	B01	75	12	8	20	0.4	0.6	0.025641	0.974359	0.384211	0.384211
2024-08-09	2024-08-11	LS	Cx. pipiens	B01	100	5	15	20	0.75	0.25	0.025641	0.974359	0.743421	0.743421
2024-08-09	2024-08-11	LS	Cx. pipiens	B01	100	8	14	22	0.636364	0.363636	0.025641	0.974359	0.626794	0.626794
2024-08-09	2024-08-11	LS	Cx. pipiens	B01	100	7	16	23	0.695652	0.304348	0.025641	0.974359	0.687643	0.687643
2024-08-09	2024-08-11	LS	Cx. pipiens	B01	100	12	9	21	0.428571	0.571429	0.025641	0.974359	0.413534	0.413534
2024-08-09	2024-08-11	LS	Cx. pipiens	B01	250	5	15	20	0.75	0.25	0.025641	0.974359	0.743421	0.743421
2024-08-09	2024-08-11	LS	Cx. pipiens	B01	250	6	15	21	0.714286	0.285714	0.025641	0.974359	0.706767	0.706767
2024-08-09	2024-08-11	LS	Cx. pipiens	B01	250	9	11	20	0.55	0.45	0.025641	0.974359	0.538158	0.538158
2024-08-09	2024-08-11	LS	Cx. pipiens	B01	250	3	17	20	0.85	0.15	0.025641	0.974359	0.846053	0.846053
2024-08-09	2024-08-11	LS	Cx. pipiens	B01	500	4	18	22	0.818182	0.181818	0.025641	0.974359	0.813397	0.813397
2024-08-09	2024-08-11	LS	Cx. pipiens	B01	500	5	16	21	0.761905	0.238095	0.025641	0.974359	0.755639	0.755639
2024-08-09	2024-08-11	LS	Cx. pipiens	B01	500	5	18	23	0.782609	0.217391	0.025641	0.974359	0.776888	0.776888
2024-08-09	2024-08-11	LS	Cx. pipiens	B01	500	1	19	20	0.95	0.05	0.025641	0.974359	0.948684	0.948684
2024-08-09	2024-08-11	LS	Cx. pipiens	B01	750	6	20	26	0.769231	0.230769	0.025641	0.974359	0.763158	0.763158
2024-08-09	2024-08-11	LS	Cx. pipiens	B01	750	1	20	21	0.952381	0.047619	0.025641	0.974359	0.951128	0.951128
2024-08-09	2024-08-11	LS	Cx. pipiens	B01	750	4	20	24	0.833333	0.166667	0.025641	0.974359	0.828947	0.828947
2024-08-09	2024-08-11	LS	Cx. pipiens	B01	1000	3	19	22	0.863636	0.136364	0.025641	0.974359	0.860048	0.860048
2024-08-09	2024-08-11	LS	Cx. pipiens	B01	1000	2	18	20	0.9	0.1	0.025641	0.974359	0.897368	0.897368
2024-08-09	2024-08-11	LS	Cx. pipiens	B01	1000	7	14	21	0.666667	0.333333	0.025641	0.974359	0.657895	0.657895
2024-08-09	2024-08-11	LS	Cx. pipiens	B01	1000	4	17	21	0.809524	0.190476	0.025641	0.974359	0.804511	0.804511
2024-08-09	2024-08-11	LS	Cx. pipiens	B01	2500	0	21	21	1	0	0.025641	0.974359	1	1
2024-08-09	2024-08-11	LS	Cx. pipiens	B01	2500	2	20	22	0.909091	0.0909091	0.025641	0.974359	0.906699	0.906699
2024-08-09	2024-08-11	LS	Cx. pipiens	B01	2500	5	18	23	0.782609	0.217391	0.025641	0.974359	0.776888	0.776888
2024-08-09	2024-08-11	LS	Cx. pipiens	B01	2500	1	20	21	0.952381	0.047619	0.025641	0.974359	0.951128	0.951128
2024-08-09	2024-08-11	LS	Cx. pipiens	B01	5000	1	20	21	0.952381	0.047619	0.025641	0.974359	0.951128	0.951128
2024-08-09	2024-08-11	LS	Cx. pipiens	B01	5000	2	21	23	0.913043	0.0869565	0.025641	0.974359	0.910755	0.910755
2024-08-09	2024-08-11	LS	Cx. pipiens	B01	5000	3	19	22	0.863636	0.136364	0.025641	0.974359	0.860048	0.860048
2024-08-09	2024-08-11	LS	Cx. pipiens	B01	5000	2	20	22	0.909091	0.0909091	0.025641	0.974359	0.906699	0.906699
2024-08-09	2024-08-11	LS	Cx. pipiens	B01	7500	5	18	23	0.782609	0.217391	0.025641	0.974359	0.776888	0.776888
2024-08-09	2024-08-11	LS	Cx. pipiens	B01	7500	1	23	24	0.958333	0.0416667	0.025641	0.974359	0.957237	0.957237
2024-08-09	2024-08-11	LS	Cx. pipiens	B01	7500	4	17	21	0.809524	0.190476	0.025641	0.974359	0.804511	0.804511
2024-08-09	2024-08-11	LS	Cx. pipiens	B01	10000	1	21	22	0.954545	0.0454545	0.025641	0.974359	0.953349	0.953349
2024-08-09	2024-08-11	LS	Cx. pipiens	B01	10000	0	23	23	1	0	0.025641	0.974359	1	1
2024-08-09	2024-08-11	LS	Cx. pipiens	B01	10000	2	20	22	0.909091	0.0909091	0.025641	0.974359	0.906699	0.906699
2024-08-09	2024-08-11	LS	Cx. pipiens	B01	10000	2	21	23	0.913043	0.0869565	0.025641	0.974359	0.910755	0.910755
2024-08-09	2024-08-11	LS	Cx. pipiens	B01	25000	1	22	23	0.956522	0.0434783	0.025641	0.974359	0.955378	0.955378
2024-08-09	2024-08-11	LS	Cx. pipiens	B01	25000	2	23	25	0.92	0.08	0.025641	0.974359	0.917895	0.917895
2024-08-09	2024-08-11	LS	Cx. pipiens	B01	25000	0	20	20	1	0	0.025641	0.974359	1	1
2024-08-09	2024-08-11	LS	Cx. pipiens	B01	50000	1	22	23	0.956522	0.0434783	0.025641	0.974359	0.955378	0.955378
2024-08-09	2024-08-11	LS	Cx. pipiens	B01	50000	1	19	20	0.95	0.05	0.025641	0.974359	0.948684	0.948684
2024-08-09	2024-08-11	LS	Cx. pipiens	B01	50000	1	20	21	0.952381	0.047619	0.025641	0.974359	0.951128	0.951128
2024-08-09	2024-08-11	LS	Cx. pipiens	B01	50000	3	19	22	0.863636	0.136364	0.025641	0.974359	0.860048	0.860048
2024-08-09	2024-08-11	LS	Cx. pipiens	B01	100000	1	24	25	0.96	0.04	0.025641	0.974359	0.958947	0.958947
2024-08-09	2024-08-11	LS	Cx. pipiens	B01	100000	4	21	25	0.84	0.16	0.025641	0.974359	0.835789	0.835789
2024-08-09	2024-08-11	LS	Cx. pipiens	B01	100000	1	20	21	0.952381	0.047619	0.025641	0.974359	0.951128	0.951128
2024-08-09	2024-08-11	LS	Cx. pipiens	B01	100000	0	25	25	1	0	0.025641	0.974359	1	1
2024-08-09	2024-08-11	LS	Cx. pipiens	B01	100000	0	23	23	1	0	0.025641	0.974359	1	1
2024-09-01	2024-09-03	LS	Cx. pipiens	B08	1	24	0	24	0	1	0.0296443	0.970356	-0.0305499	-0.0305499
2024-09-01	2024-09-03	LS	Cx. pipiens	B08	1	22	0	22	0	1	0.0296443	0.970356	-0.0305499	-0.0305499
2024-09-01	2024-09-03	LS	Cx. pipiens	B08	1	23	0	23	0	1	0.0296443	0.970356	-0.0305499	-0.0305499
2024-09-01	2024-09-03	LS	Cx. pipiens	B08	5	22	0	22	0	1	0.0296443	0.970356	-0.0305499	-0.0305499
2024-09-01	2024-09-03	LS	Cx. pipiens	B08	5	20	1	21	0.047619	0.952381	0.0296443	0.970356	0.0185239	0.0185239
2024-09-01	2024-09-03	LS	Cx. pipiens	B08	5	23	0	23	0	1	0.0296443	0.970356	-0.0305499	-0.0305499
2024-09-01	2024-09-03	LS	Cx. pipiens	B08	10	22	0	22	0	1	0.0296443	0.970356	-0.0305499	-0.0305499
2024-09-01	2024-09-03	LS	Cx. pipiens	B08	10	20	3	23	0.130435	0.869565	0.0296443	0.970356	0.10387	0.10387
2024-09-01	2024-09-03	LS	Cx. pipiens	B08	10	19	3	22	0.136364	0.863636	0.0296443	0.970356	0.10998	0.10998
2024-09-01	2024-09-03	LS	Cx. pipiens	B08	50	15	9	24	0.375	0.625	0.0296443	0.970356	0.355906	0.355906
2024-09-01	2024-09-03	LS	Cx. pipiens	B08	50	15	6	21	0.285714	0.714286	0.0296443	0.970356	0.263893	0.263893
2024-09-01	2024-09-03	LS	Cx. pipiens	B08	50	8	12	20	0.6	0.4	0.0296443	0.970356	0.58778	0.58778
2024-09-01	2024-09-03	LS	Cx. pipiens	B08	75	14	10	24	0.416667	0.583333	0.0296443	0.970356	0.398846	0.398846
2024-09-01	2024-09-03	LS	Cx. pipiens	B08	75	17	4	21	0.190476	0.809524	0.0296443	0.970356	0.165745	0.165745
2024-09-01	2024-09-03	LS	Cx. pipiens	B08	75	7	13	20	0.65	0.35	0.0296443	0.970356	0.639308	0.639308
2024-09-01	2024-09-03	LS	Cx. pipiens	B08	100	11	10	21	0.47619	0.52381	0.0296443	0.970356	0.460188	0.460188
2024-09-01	2024-09-03	LS	Cx. pipiens	B08	100	10	11	21	0.52381	0.47619	0.0296443	0.970356	0.509262	0.509262
2024-09-01	2024-09-03	LS	Cx. pipiens	B08	100	9	11	20	0.55	0.45	0.0296443	0.970356	0.536253	0.536253
2024-09-01	2024-09-03	LS	Cx. pipiens	B08	100	15	6	21	0.285714	0.714286	0.0296443	0.970356	0.263893	0.263893
2024-09-01	2024-09-03	LS	Cx. pipiens	B08	250	12	8	20	0.4	0.6	0.0296443	0.970356	0.38167	0.38167
2024-09-01	2024-09-03	LS	Cx. pipiens	B08	250	14	8	22	0.363636	0.636364	0.0296443	0.970356	0.344196	0.344196
2024-09-01	2024-09-03	LS	Cx. pipiens	B08	250	10	10	20	0.5	0.5	0.0296443	0.970356	0.484725	0.484725
2024-09-01	2024-09-03	LS	Cx. pipiens	B08	250	12	9	21	0.428571	0.571429	0.0296443	0.970356	0.411114	0.411114
2024-09-01	2024-09-03	LS	Cx. pipiens	B08	500	8	13	21	0.619048	0.380952	0.0296443	0.970356	0.60741	0.60741
2024-09-01	2024-09-03	LS	Cx. pipiens	B08	500	4	16	20	0.8	0.2	0.0296443	0.970356	0.79389	0.79389
2024-09-01	2024-09-03	LS	Cx. pipiens	B08	500	8	11	19	0.578947	0.421053	0.0296443	0.970356	0.566084	0.566084
2024-09-01	2024-09-03	LS	Cx. pipiens	B08	750	8	14	22	0.636364	0.363636	0.0296443	0.970356	0.625255	0.625255
2024-09-01	2024-09-03	LS	Cx. pipiens	B08	750	7	13	20	0.65	0.35	0.0296443	0.970356	0.639308	0.639308
2024-09-01	2024-09-03	LS	Cx. pipiens	B08	750	9	14	23	0.608696	0.391304	0.0296443	0.970356	0.596741	0.596741
2024-09-01	2024-09-03	LS	Cx. pipiens	B08	1000	7	16	23	0.695652	0.304348	0.0296443	0.970356	0.686354	0.686354
2024-09-01	2024-09-03	LS	Cx. pipiens	B08	1000	12	10	22	0.454545	0.545455	0.0296443	0.970356	0.437882	0.437882
2024-09-01	2024-09-03	LS	Cx. pipiens	B08	1000	6	15	21	0.714286	0.285714	0.0296443	0.970356	0.705557	0.705557
2024-09-01	2024-09-03	LS	Cx. pipiens	B08	1000	4	17	21	0.809524	0.190476	0.0296443	0.970356	0.803705	0.803705
2024-09-01	2024-09-03	LS	Cx. pipiens	B08	5000	8	13	21	0.619048	0.380952	0.0296443	0.970356	0.60741	0.60741
2024-09-01	2024-09-03	LS	Cx. pipiens	B08	5000	5	17	22	0.772727	0.227273	0.0296443	0.970356	0.765784	0.765784
2024-09-01	2024-09-03	LS	Cx. pipiens	B08	5000	4	19	23	0.826087	0.173913	0.0296443	0.970356	0.820774	0.820774
2024-09-01	2024-09-03	LS	Cx. pipiens	B08	10000	7	16	23	0.695652	0.304348	0.0296443	0.970356	0.686354	0.686354
2024-09-01	2024-09-03	LS	Cx. pipiens	B08	10000	3	20	23	0.869565	0.130435	0.0296443	0.970356	0.86558	0.86558
2024-09-01	2024-09-03	LS	Cx. pipiens	B08	10000	7	14	21	0.666667	0.333333	0.0296443	0.970356	0.656483	0.656483
2024-09-01	2024-09-03	LS	Cx. pipiens	B08	50000	2	20	22	0.909091	0.0909091	0.0296443	0.970356	0.906314	0.906314
2024-09-01	2024-09-03	LS	Cx. pipiens	B08	50000	5	15	20	0.75	0.25	0.0296443	0.970356	0.742363	0.742363
2024-09-01	2024-09-03	LS	Cx. pipiens	B08	100000	9	12	21	0.571429	0.428571	0.0296443	0.970356	0.558336	0.558336
2024-09-01	2024-09-03	LS	Cx. pipiens	B08	100000	3	21	24	0.875	0.125	0.0296443	0.970356	0.871181	0.871181
2024-09-01	2024-09-03	LS	Cx. pipiens	B08	100000	6	19	25	0.76	0.24	0.0296443	0.970356	0.752668	0.752668
2024-07-22	2024-07-24	LS	Cx. pipiens	B19	1	22	1	23	0.0434783	0.956522	0.015873	0.984127	0.0280505	0.0280505
2024-07-22	2024-07-24	LS	Cx. pipiens	B19	1	18	4	22	0.181818	0.818182	0.015873	0.984127	0.168622	0.168622
2024-07-22	2024-07-24	LS	Cx. pipiens	B19	1	20	0	20	0	1	0.015873	0.984127	-0.016129	-0.016129
2024-07-22	2024-07-24	LS	Cx. pipiens	B19	5	19	2	21	0.0952381	0.904762	0.015873	0.984127	0.0806452	0.0806452
2024-07-22	2024-07-24	LS	Cx. pipiens	B19	5	20	2	22	0.0909091	0.909091	0.015873	0.984127	0.0762463	0.0762463
2024-07-22	2024-07-24	LS	Cx. pipiens	B19	5	20	0	20	0	1	0.015873	0.984127	-0.016129	-0.016129
2024-07-22	2024-07-24	LS	Cx. pipiens	B19	10	19	3	22	0.136364	0.863636	0.015873	0.984127	0.122434	0.122434
2024-07-22	2024-07-24	LS	Cx. pipiens	B19	10	16	5	21	0.238095	0.761905	0.015873	0.984127	0.225806	0.225806
2024-07-22	2024-07-24	LS	Cx. pipiens	B19	10	17	3	20	0.15	0.85	0.015873	0.984127	0.13629	0.13629
2024-07-22	2024-07-24	LS	Cx. pipiens	B19	10	15	5	20	0.25	0.75	0.015873	0.984127	0.237903	0.237903
2024-07-22	2024-07-24	LS	Cx. pipiens	B19	50	5	16	21	0.761905	0.238095	0.015873	0.984127	0.758065	0.758065
2024-07-22	2024-07-24	LS	Cx. pipiens	B19	50	9	16	25	0.64	0.36	0.015873	0.984127	0.634194	0.634194
2024-07-22	2024-07-24	LS	Cx. pipiens	B19	50	7	15	22	0.681818	0.318182	0.015873	0.984127	0.676686	0.676686
2024-07-22	2024-07-24	LS	Cx. pipiens	B19	50	12	10	22	0.454545	0.545455	0.015873	0.984127	0.445748	0.445748
2024-07-22	2024-07-24	LS	Cx. pipiens	B19	75	5	16	21	0.761905	0.238095	0.015873	0.984127	0.758065	0.758065
2024-07-22	2024-07-24	LS	Cx. pipiens	B19	75	9	13	22	0.590909	0.409091	0.015873	0.984127	0.584311	0.584311
2024-07-22	2024-07-24	LS	Cx. pipiens	B19	75	10	12	22	0.545455	0.454545	0.015873	0.984127	0.538123	0.538123
2024-07-22	2024-07-24	LS	Cx. pipiens	B19	100	6	15	21	0.714286	0.285714	0.015873	0.984127	0.709677	0.709677
2024-07-22	2024-07-24	LS	Cx. pipiens	B19	100	10	10	20	0.5	0.5	0.015873	0.984127	0.491935	0.491935
2024-07-22	2024-07-24	LS	Cx. pipiens	B19	100	8	12	20	0.6	0.4	0.015873	0.984127	0.593548	0.593548
2024-07-22	2024-07-24	LS	Cx. pipiens	B19	100	5	16	21	0.761905	0.238095	0.015873	0.984127	0.758065	0.758065
2024-07-22	2024-07-24	LS	Cx. pipiens	B19	500	0	22	22	1	0	0.015873	0.984127	1	1
2024-07-22	2024-07-24	LS	Cx. pipiens	B19	500	3	20	23	0.869565	0.130435	0.015873	0.984127	0.867461	0.867461
2024-07-22	2024-07-24	LS	Cx. pipiens	B19	500	2	18	20	0.9	0.1	0.015873	0.984127	0.898387	0.898387
2024-07-22	2024-07-24	LS	Cx. pipiens	B19	750	0	20	20	1	0	0.015873	0.984127	1	1
2024-07-22	2024-07-24	LS	Cx. pipiens	B19	750	0	20	20	1	0	0.015873	0.984127	1	1
2024-07-22	2024-07-24	LS	Cx. pipiens	B19	750	1	19	20	0.95	0.05	0.015873	0.984127	0.949194	0.949194
2024-07-22	2024-07-24	LS	Cx. pipiens	B19	1000	0	20	20	1	0	0.015873	0.984127	1	1
2024-07-22	2024-07-24	LS	Cx. pipiens	B19	1000	1	19	20	0.95	0.05	0.015873	0.984127	0.949194	0.949194
2024-07-22	2024-07-24	LS	Cx. pipiens	B19	1000	0	22	22	1	0	0.015873	0.984127	1	1
2024-07-22	2024-07-24	LS	Cx. pipiens	B19	10000	0	20	20	1	0	0.015873	0.984127	1	1
2024-07-22	2024-07-24	LS	Cx. pipiens	B19	10000	0	20	20	1	0	0.015873	0.984127	1	1
2024-07-22	2024-07-24	LS	Cx. pipiens	B19	10000	0	19	19	1	0	0.015873	0.984127	1	1
2024-08-17	2024-08-19	LS	Cx. pipiens	BAR	1	20	0	20	0	1	0.047619	0.952381	-0.05	-0.05
2024-08-19	2024-08-21	LS	Cx. pipiens	BAR	1	23	0	23	0	1	0.0144928	0.985507	-0.0147059	-0.0147059
2024-08-19	2024-08-21	LS	Cx. pipiens	BAR	1	22	1	23	0.0434783	0.956522	0.0144928	0.985507	0.0294118	0.0294118
2024-08-19	2024-08-21	LS	Cx. pipiens	BAR	1	23	0	23	0	1	0.0144928	0.985507	-0.0147059	-0.0147059
2024-08-19	2024-08-21	LS	Cx. pipiens	BAR	1	24	0	24	0	1	0.0144928	0.985507	-0.0147059	-0.0147059
2024-08-19	2024-08-21	LS	Cx. pipiens	BAR	1	24	0	24	0	1	0.0144928	0.985507	-0.0147059	-0.0147059
2024-08-19	2024-08-21	LS	Cx. pipiens	BAR	5	19	1	20	0.05	0.95	0.0144928	0.985507	0.0360294	0.0360294
2024-08-19	2024-08-21	LS	Cx. pipiens	BAR	5	23	1	24	0.0416667	0.958333	0.0144928	0.985507	0.0275735	0.0275735
2024-08-19	2024-08-21	LS	Cx. pipiens	BAR	5	17	5	22	0.227273	0.772727	0.0144928	0.985507	0.215909	0.215909
2024-08-17	2024-08-19	LS	Cx. pipiens	BAR	10	17	3	20	0.15	0.85	0.047619	0.952381	0.1075	0.1075
2024-08-19	2024-08-21	LS	Cx. pipiens	BAR	10	20	2	22	0.0909091	0.909091	0.0144928	0.985507	0.0775401	0.0775401
2024-08-19	2024-08-21	LS	Cx. pipiens	BAR	10	20	2	22	0.0909091	0.909091	0.0144928	0.985507	0.0775401	0.0775401
2024-08-19	2024-08-21	LS	Cx. pipiens	BAR	10	20	1	21	0.047619	0.952381	0.0144928	0.985507	0.0336134	0.0336134
2024-08-19	2024-08-21	LS	Cx. pipiens	BAR	10	20	3	23	0.130435	0.869565	0.0144928	0.985507	0.117647	0.117647
2024-08-19	2024-08-21	LS	Cx. pipiens	BAR	25	12	10	22	0.454545	0.545455	0.0144928	0.985507	0.446524	0.446524
2024-08-19	2024-08-21	LS	Cx. pipiens	BAR	25	14	11	25	0.44	0.56	0.0144928	0.985507	0.431765	0.431765
2024-08-19	2024-08-21	LS	Cx. pipiens	BAR	25	13	11	24	0.458333	0.541667	0.0144928	0.985507	0.450368	0.450368
2024-08-19	2024-08-21	LS	Cx. pipiens	BAR	50	8	14	22	0.636364	0.363636	0.0144928	0.985507	0.631016	0.631016
2024-08-19	2024-08-21	LS	Cx. pipiens	BAR	50	6	17	23	0.73913	0.26087	0.0144928	0.985507	0.735294	0.735294
2024-08-19	2024-08-21	LS	Cx. pipiens	BAR	50	12	10	22	0.454545	0.545455	0.0144928	0.985507	0.446524	0.446524
2024-08-19	2024-08-21	LS	Cx. pipiens	BAR	75	3	20	23	0.869565	0.130435	0.0144928	0.985507	0.867647	0.867647
2024-08-19	2024-08-21	LS	Cx. pipiens	BAR	75	3	20	23	0.869565	0.130435	0.0144928	0.985507	0.867647	0.867647
2024-08-19	2024-08-21	LS	Cx. pipiens	BAR	75	7	15	22	0.681818	0.318182	0.0144928	0.985507	0.677139	0.677139
2024-08-17	2024-08-19	LS	Cx. pipiens	BAR	100	0	21	21	1	0	0.047619	0.952381	1	1
2024-08-19	2024-08-21	LS	Cx. pipiens	BAR	100	1	21	22	0.954545	0.0454545	0.0144928	0.985507	0.953877	0.953877
2024-08-19	2024-08-21	LS	Cx. pipiens	BAR	100	2	21	23	0.913043	0.0869565	0.0144928	0.985507	0.911765	0.911765
2024-08-19	2024-08-21	LS	Cx. pipiens	BAR	100	1	19	20	0.95	0.05	0.0144928	0.985507	0.949265	0.949265
2024-08-19	2024-08-21	LS	Cx. pipiens	BAR	100	3	18	21	0.857143	0.142857	0.0144928	0.985507	0.855042	0.855042
2024-08-19	2024-08-21	LS	Cx. pipiens	BAR	100	0	22	22	1	0	0.0144928	0.985507	1	1
2024-08-19	2024-08-21	LS	Cx. pipiens	BAR	250	1	23	24	0.958333	0.0416667	0.0144928	0.985507	0.957721	0.957721
2024-08-19	2024-08-21	LS	Cx. pipiens	BAR	250	0	22	22	1	0	0.0144928	0.985507	1	1
2024-08-19	2024-08-21	LS	Cx. pipiens	BAR	250	0	23	23	1	0	0.0144928	0.985507	1	1
2024-08-19	2024-08-21	LS	Cx. pipiens	BAR	500	0	23	23	1	0	0.0144928	0.985507	1	1
2024-08-19	2024-08-21	LS	Cx. pipiens	BAR	500	0	21	21	1	0	0.0144928	0.985507	1	1
2024-08-19	2024-08-21	LS	Cx. pipiens	BAR	500	0	22	22	1	0	0.0144928	0.985507	1	1
2024-08-19	2024-08-21	LS	Cx. pipiens	BAR	500	0	24	24	1	0	0.0144928	0.985507	1	1
2024-08-19	2024-08-21	LS	Cx. pipiens	BAR	750	0	23	23	1	0	0.0144928	0.985507	1	1
2024-08-19	2024-08-21	LS	Cx. pipiens	BAR	750	0	20	20	1	0	0.0144928	0.985507	1	1
2024-08-19	2024-08-21	LS	Cx. pipiens	BAR	750	0	20	20	1	0	0.0144928	0.985507	1	1
2024-08-17	2024-08-19	LS	Cx. pipiens	BAR	1000	0	25	25	1	0	0.047619	0.952381	1	1
2024-08-19	2024-08-21	LS	Cx. pipiens	BAR	1000	0	22	22	1	0	0.0144928	0.985507	1	1
2024-08-19	2024-08-21	LS	Cx. pipiens	BAR	1000	0	24	24	1	0	0.0144928	0.985507	1	1
2024-08-19	2024-08-21	LS	Cx. pipiens	BAR	5000	0	22	22	1	0	0.0144928	0.985507	1	1
2024-08-19	2024-08-21	LS	Cx. pipiens	BAR	5000	0	22	22	1	0	0.0144928	0.985507	1	1
2024-08-17	2024-08-19	LS	Cx. pipiens	BAR	10000	0	21	21	1	0	0.047619	0.952381	1	1
2024-08-19	2024-08-21	LS	Cx. pipiens	BAR	10000	0	20	20	1	0	0.0144928	0.985507	1	1
2024-08-19	2024-08-21	LS	Cx. pipiens	BAR	10000	0	21	21	1	0	0.0144928	0.985507	1	1
2024-08-19	2024-08-21	LS	Cx. pipiens	BAR	10000	0	23	23	1	0	0.0144928	0.985507	1	1
2024-08-18	2024-08-20	LS	Cx. pipiens	BLT	1	20	0	20	0	1	0	1	0	0
2024-08-18	2024-08-20	LS	Cx. pipiens	BLT	1	20	1	21	0.047619	0.952381	0	1	0.047619	0.047619
2024-08-19	2024-08-21	LS	Cx. pipiens	BLT	1	23	0	23	0	1	0	1	0	0
2024-08-19	2024-08-21	LS	Cx. pipiens	BLT	1	19	1	20	0.05	0.95	0	1	0.05	0.05
2024-08-19	2024-08-21	LS	Cx. pipiens	BLT	1	22	1	23	0.0434783	0.956522	0	1	0.0434783	0.0434783
2024-08-19	2024-08-21	LS	Cx. pipiens	BLT	1	19	1	20	0.05	0.95	0	1	0.05	0.05
2024-08-18	2024-08-20	LS	Cx. pipiens	BLT	5	15	7	22	0.318182	0.681818	0	1	0.318182	0.318182
2024-08-18	2024-08-20	LS	Cx. pipiens	BLT	5	19	3	22	0.136364	0.863636	0	1	0.136364	0.136364
2024-08-19	2024-08-21	LS	Cx. pipiens	BLT	5	19	4	23	0.173913	0.826087	0	1	0.173913	0.173913
2024-08-19	2024-08-21	LS	Cx. pipiens	BLT	5	20	3	23	0.130435	0.869565	0	1	0.130435	0.130435
2024-08-19	2024-08-21	LS	Cx. pipiens	BLT	5	19	2	21	0.0952381	0.904762	0	1	0.0952381	0.0952381
2024-08-18	2024-08-20	LS	Cx. pipiens	BLT	10	13	8	21	0.380952	0.619048	0	1	0.380952	0.380952
2024-08-18	2024-08-20	LS	Cx. pipiens	BLT	10	20	1	21	0.047619	0.952381	0	1	0.047619	0.047619
2024-08-19	2024-08-21	LS	Cx. pipiens	BLT	10	15	7	22	0.318182	0.681818	0	1	0.318182	0.318182
2024-08-19	2024-08-21	LS	Cx. pipiens	BLT	10	16	6	22	0.272727	0.727273	0	1	0.272727	0.272727
2024-08-19	2024-08-21	LS	Cx. pipiens	BLT	10	18	3	21	0.142857	0.857143	0	1	0.142857	0.142857
2024-08-19	2024-08-21	LS	Cx. pipiens	BLT	10	13	7	20	0.35	0.65	0	1	0.35	0.35
2024-08-19	2024-08-21	LS	Cx. pipiens	BLT	25	7	14	21	0.666667	0.333333	0	1	0.666667	0.666667
2024-08-19	2024-08-21	LS	Cx. pipiens	BLT	25	16	5	21	0.238095	0.761905	0	1	0.238095	0.238095
2024-08-19	2024-08-21	LS	Cx. pipiens	BLT	25	8	12	20	0.6	0.4	0	1	0.6	0.6
2024-08-19	2024-08-21	LS	Cx. pipiens	BLT	25	14	7	21	0.333333	0.666667	0	1	0.333333	0.333333
2024-08-19	2024-08-21	LS	Cx. pipiens	BLT	25	9	11	20	0.55	0.45	0	1	0.55	0.55
2024-08-18	2024-08-20	LS	Cx. pipiens	BLT	50	4	20	24	0.833333	0.166667	0	1	0.833333	0.833333
2024-08-18	2024-08-20	LS	Cx. pipiens	BLT	50	8	16	24	0.666667	0.333333	0	1	0.666667	0.666667
2024-08-19	2024-08-21	LS	Cx. pipiens	BLT	50	5	16	21	0.761905	0.238095	0	1	0.761905	0.761905
2024-08-19	2024-08-21	LS	Cx. pipiens	BLT	50	9	13	22	0.590909	0.409091	0	1	0.590909	0.590909
2024-08-19	2024-08-21	LS	Cx. pipiens	BLT	50	9	13	22	0.590909	0.409091	0	1	0.590909	0.590909
2024-08-19	2024-08-21	LS	Cx. pipiens	BLT	75	0	21	21	1	0	0	1	1	1
2024-08-19	2024-08-21	LS	Cx. pipiens	BLT	75	3	19	22	0.863636	0.136364	0	1	0.863636	0.863636
2024-08-19	2024-08-21	LS	Cx. pipiens	BLT	75	2	19	21	0.904762	0.0952381	0	1	0.904762	0.904762
2024-08-19	2024-08-21	LS	Cx. pipiens	BLT	75	3	18	21	0.857143	0.142857	0	1	0.857143	0.857143
2024-08-19	2024-08-21	LS	Cx. pipiens	BLT	75	2	18	20	0.9	0.1	0	1	0.9	0.9
2024-08-18	2024-08-20	LS	Cx. pipiens	BLT	100	2	18	20	0.9	0.1	0	1	0.9	0.9
2024-08-18	2024-08-20	LS	Cx. pipiens	BLT	100	2	21	23	0.913043	0.0869565	0	1	0.913043	0.913043
2024-08-19	2024-08-21	LS	Cx. pipiens	BLT	100	2	20	22	0.909091	0.0909091	0	1	0.909091	0.909091
2024-08-19	2024-08-21	LS	Cx. pipiens	BLT	100	1	18	19	0.947368	0.0526316	0	1	0.947368	0.947368
2024-08-19	2024-08-21	LS	Cx. pipiens	BLT	100	0	21	21	1	0	0	1	1	1
2024-08-19	2024-08-21	LS	Cx. pipiens	BLT	100	2	22	24	0.916667	0.0833333	0	1	0.916667	0.916667
2024-08-19	2024-08-21	LS	Cx. pipiens	BLT	250	0	24	24	1	0	0	1	1	1
2024-08-19	2024-08-21	LS	Cx. pipiens	BLT	250	1	22	23	0.956522	0.0434783	0	1	0.956522	0.956522
2024-08-19	2024-08-21	LS	Cx. pipiens	BLT	250	2	19	21	0.904762	0.0952381	0	1	0.904762	0.904762
2024-08-19	2024-08-21	LS	Cx. pipiens	BLT	250	0	23	23	1	0	0	1	1	1
2024-08-19	2024-08-21	LS	Cx. pipiens	BLT	250	0	22	22	1	0	0	1	1	1
2024-08-18	2024-08-20	LS	Cx. pipiens	BLT	500	2	23	25	0.92	0.08	0	1	0.92	0.92
2024-08-18	2024-08-20	LS	Cx. pipiens	BLT	500	0	22	22	1	0	0	1	1	1
2024-08-19	2024-08-21	LS	Cx. pipiens	BLT	500	1	23	24	0.958333	0.0416667	0	1	0.958333	0.958333
2024-08-19	2024-08-21	LS	Cx. pipiens	BLT	500	0	22	22	1	0	0	1	1	1
2024-08-19	2024-08-21	LS	Cx. pipiens	BLT	500	0	21	21	1	0	0	1	1	1
2024-08-19	2024-08-21	LS	Cx. pipiens	BLT	500	0	23	23	1	0	0	1	1	1
2024-08-19	2024-08-21	LS	Cx. pipiens	BLT	750	0	21	21	1	0	0	1	1	1
2024-08-19	2024-08-21	LS	Cx. pipiens	BLT	750	0	21	21	1	0	0	1	1	1
2024-08-19	2024-08-21	LS	Cx. pipiens	BLT	750	0	22	22	1	0	0	1	1	1
2024-08-18	2024-08-20	LS	Cx. pipiens	BLT	1000	0	23	23	1	0	0	1	1	1
2024-08-18	2024-08-20	LS	Cx. pipiens	BLT	1000	0	21	21	1	0	0	1	1	1
2024-08-19	2024-08-21	LS	Cx. pipiens	BLT	1000	0	22	22	1	0	0	1	1	1
2024-08-19	2024-08-21	LS	Cx. pipiens	BLT	1000	0	23	23	1	0	0	1	1	1
2024-08-19	2024-08-21	LS	Cx. pipiens	BLT	1000	0	20	20	1	0	0	1	1	1
2024-08-18	2024-08-20	LS	Cx. pipiens	BLT	5000	0	21	21	1	0	0	1	1	1
2024-08-18	2024-08-20	LS	Cx. pipiens	BLT	5000	0	22	22	1	0	0	1	1	1
2024-08-19	2024-08-21	LS	Cx. pipiens	BLT	5000	0	20	20	1	0	0	1	1	1
2024-08-19	2024-08-21	LS	Cx. pipiens	BLT	5000	0	22	22	1	0	0	1	1	1
2024-08-18	2024-08-20	LS	Cx. pipiens	BLT	10000	0	21	21	1	0	0	1	1	1
2024-08-18	2024-08-20	LS	Cx. pipiens	BLT	10000	0	24	24	1	0	0	1	1	1
2024-08-19	2024-08-21	LS	Cx. pipiens	BLT	10000	0	23	23	1	0	0	1	1	1
2024-08-19	2024-08-21	LS	Cx. pipiens	BLT	10000	0	23	23	1	0	0	1	1	1
2024-08-19	2024-08-21	LS	Cx. pipiens	BLT	10000	0	22	22	1	0	0	1	1	1
2024-08-18	2024-08-20	LS	Cx. pipiens	BLT	50000	0	23	23	1	0	0	1	1	1
2024-08-18	2024-08-20	LS	Cx. pipiens	BLT	50000	0	22	22	1	0	0	1	1	1
2024-08-18	2024-08-20	LS	Cx. pipiens	BLT	100000	0	22	22	1	0	0	1	1	1
2024-08-18	2024-08-20	LS	Cx. pipiens	BLT	100000	0	23	23	1	0	0	1	1	1
2024-08-19	2024-08-21	LS	Cx. pipiens	BLT	100000	0	24	24	1	0	0	1	1	1
2024-08-22	2024-08-24	LS	Cx. pipiens	BRO	1	23	0	23	0	1	0.0133333	0.986667	-0.0135135	-0.0135135
2024-08-22	2024-08-24	LS	Cx. pipiens	BRO	1	24	0	24	0	1	0.0133333	0.986667	-0.0135135	-0.0135135
2024-08-22	2024-08-24	LS	Cx. pipiens	BRO	1	20	0	20	0	1	0.0133333	0.986667	-0.0135135	-0.0135135
2024-08-22	2024-08-24	LS	Cx. pipiens	BRO	1	23	0	23	0	1	0.0133333	0.986667	-0.0135135	-0.0135135
2024-08-22	2024-08-24	LS	Cx. pipiens	BRO	5	23	1	24	0.0416667	0.958333	0.0133333	0.986667	0.0287162	0.0287162
2024-08-22	2024-08-24	LS	Cx. pipiens	BRO	5	20	4	24	0.166667	0.833333	0.0133333	0.986667	0.155405	0.155405
2024-08-22	2024-08-24	LS	Cx. pipiens	BRO	5	18	3	21	0.142857	0.857143	0.0133333	0.986667	0.131274	0.131274
2024-08-22	2024-08-24	LS	Cx. pipiens	BRO	10	19	2	21	0.0952381	0.904762	0.0133333	0.986667	0.0830116	0.0830116
2024-08-22	2024-08-24	LS	Cx. pipiens	BRO	10	20	3	23	0.130435	0.869565	0.0133333	0.986667	0.118684	0.118684
2024-08-22	2024-08-24	LS	Cx. pipiens	BRO	10	21	2	23	0.0869565	0.913043	0.0133333	0.986667	0.0746181	0.0746181
2024-08-22	2024-08-24	LS	Cx. pipiens	BRO	10	18	6	24	0.25	0.75	0.0133333	0.986667	0.239865	0.239865
2024-08-22	2024-08-24	LS	Cx. pipiens	BRO	25	5	16	21	0.761905	0.238095	0.0133333	0.986667	0.758687	0.758687
2024-08-22	2024-08-24	LS	Cx. pipiens	BRO	25	5	17	22	0.772727	0.227273	0.0133333	0.986667	0.769656	0.769656
2024-08-22	2024-08-24	LS	Cx. pipiens	BRO	25	10	11	21	0.52381	0.47619	0.0133333	0.986667	0.517375	0.517375
2024-08-22	2024-08-24	LS	Cx. pipiens	BRO	25	6	16	22	0.727273	0.272727	0.0133333	0.986667	0.723587	0.723587
2024-08-22	2024-08-24	LS	Cx. pipiens	BRO	50	3	18	21	0.857143	0.142857	0.0133333	0.986667	0.855212	0.855212
2024-08-22	2024-08-24	LS	Cx. pipiens	BRO	50	1	23	24	0.958333	0.0416667	0.0133333	0.986667	0.95777	0.95777
2024-08-22	2024-08-24	LS	Cx. pipiens	BRO	50	6	15	21	0.714286	0.285714	0.0133333	0.986667	0.710425	0.710425
2024-08-22	2024-08-24	LS	Cx. pipiens	BRO	75	1	21	22	0.954545	0.0454545	0.0133333	0.986667	0.953931	0.953931
2024-08-22	2024-08-24	LS	Cx. pipiens	BRO	75	2	20	22	0.909091	0.0909091	0.0133333	0.986667	0.907862	0.907862
2024-08-22	2024-08-24	LS	Cx. pipiens	BRO	75	5	17	22	0.772727	0.227273	0.0133333	0.986667	0.769656	0.769656
2024-08-22	2024-08-24	LS	Cx. pipiens	BRO	75	3	18	21	0.857143	0.142857	0.0133333	0.986667	0.855212	0.855212
2024-08-22	2024-08-24	LS	Cx. pipiens	BRO	100	3	19	22	0.863636	0.136364	0.0133333	0.986667	0.861794	0.861794
2024-08-22	2024-08-24	LS	Cx. pipiens	BRO	100	3	20	23	0.869565	0.130435	0.0133333	0.986667	0.867803	0.867803
2024-08-22	2024-08-24	LS	Cx. pipiens	BRO	100	1	21	22	0.954545	0.0454545	0.0133333	0.986667	0.953931	0.953931
2024-08-22	2024-08-24	LS	Cx. pipiens	BRO	100	1	24	25	0.96	0.04	0.0133333	0.986667	0.959459	0.959459
2024-08-22	2024-08-24	LS	Cx. pipiens	BRO	250	1	23	24	0.958333	0.0416667	0.0133333	0.986667	0.95777	0.95777
2024-08-22	2024-08-24	LS	Cx. pipiens	BRO	250	0	25	25	1	0	0.0133333	0.986667	1	1
2024-08-22	2024-08-24	LS	Cx. pipiens	BRO	250	2	22	24	0.916667	0.0833333	0.0133333	0.986667	0.915541	0.915541
2024-08-22	2024-08-24	LS	Cx. pipiens	BRO	500	2	20	22	0.909091	0.0909091	0.0133333	0.986667	0.907862	0.907862
2024-08-22	2024-08-24	LS	Cx. pipiens	BRO	500	0	24	24	1	0	0.0133333	0.986667	1	1
2024-08-22	2024-08-24	LS	Cx. pipiens	BRO	500	0	23	23	1	0	0.0133333	0.986667	1	1
2024-08-22	2024-08-24	LS	Cx. pipiens	BRO	500	0	22	22	1	0	0.0133333	0.986667	1	1
2024-08-22	2024-08-24	LS	Cx. pipiens	BRO	750	0	23	23	1	0	0.0133333	0.986667	1	1
2024-08-22	2024-08-24	LS	Cx. pipiens	BRO	750	0	23	23	1	0	0.0133333	0.986667	1	1
2024-08-22	2024-08-24	LS	Cx. pipiens	BRO	750	0	22	22	1	0	0.0133333	0.986667	1	1
2024-08-22	2024-08-24	LS	Cx. pipiens	BRO	1000	0	25	25	1	0	0.0133333	0.986667	1	1
2024-08-22	2024-08-24	LS	Cx. pipiens	BRO	1000	0	24	24	1	0	0.0133333	0.986667	1	1
2024-08-22	2024-08-24	LS	Cx. pipiens	BRO	1000	0	23	23	1	0	0.0133333	0.986667	1	1
2024-08-22	2024-08-24	LS	Cx. pipiens	BRO	5000	0	24	24	1	0	0.0133333	0.986667	1	1
2024-08-22	2024-08-24	LS	Cx. pipiens	BRO	5000	0	22	22	1	0	0.0133333	0.986667	1	1
2024-08-22	2024-08-24	LS	Cx. pipiens	BRO	10000	0	25	25	1	0	0.0133333	0.986667	1	1
2024-08-22	2024-08-24	LS	Cx. pipiens	BRO	10000	0	20	20	1	0	0.0133333	0.986667	1	1
2024-08-22	2024-08-24	LS	Cx. pipiens	BRO	10000	0	23	23	1	0	0.0133333	0.986667	1	1
2024-08-12	2024-08-14	LS	Cx. pipiens	C02	1	20	0	20	0	1	0.0297619	0.970238	-0.0306748	-0.0306748
2024-08-12	2024-08-14	LS	Cx. pipiens	C02	1	22	1	23	0.0434783	0.956522	0.0297619	0.970238	0.0141371	0.0141371
2024-08-12	2024-08-14	LS	Cx. pipiens	C02	1	22	0	22	0	1	0.0297619	0.970238	-0.0306748	-0.0306748
2024-08-14	2024-08-16	LS	Cx. pipiens	C02	5	22	1	23	0.0434783	0.956522	0	1	0.0434783	0.0434783
2024-08-14	2024-08-16	LS	Cx. pipiens	C02	5	21	0	21	0	1	0	1	0	0
2024-08-15	2024-08-17	LS	Cx. pipiens	C02	5	22	0	22	0	1	0	1	0	0
2024-08-15	2024-08-17	LS	Cx. pipiens	C02	7.5	25	0	25	0	1	0	1	0	0
2024-08-15	2024-08-17	LS	Cx. pipiens	C02	7.5	22	0	22	0	1	0	1	0	0
2024-08-15	2024-08-17	LS	Cx. pipiens	C02	7.5	23	0	23	0	1	0	1	0	0
2024-08-12	2024-08-14	LS	Cx. pipiens	C02	10	20	3	23	0.130435	0.869565	0.0297619	0.970238	0.103761	0.103761
2024-08-12	2024-08-14	LS	Cx. pipiens	C02	10	22	2	24	0.0833333	0.916667	0.0297619	0.970238	0.0552147	0.0552147
2024-08-12	2024-08-14	LS	Cx. pipiens	C02	10	23	0	23	0	1	0.0297619	0.970238	-0.0306748	-0.0306748
2024-08-12	2024-08-14	LS	Cx. pipiens	C02	50	10	12	22	0.545455	0.454545	0.0297619	0.970238	0.531511	0.531511
2024-08-12	2024-08-14	LS	Cx. pipiens	C02	50	14	7	21	0.333333	0.666667	0.0297619	0.970238	0.312883	0.312883
2024-08-12	2024-08-14	LS	Cx. pipiens	C02	50	16	5	21	0.238095	0.761905	0.0297619	0.970238	0.214724	0.214724
2024-08-14	2024-08-16	LS	Cx. pipiens	C02	50	11	9	20	0.45	0.55	0	1	0.45	0.45
2024-08-14	2024-08-16	LS	Cx. pipiens	C02	50	15	5	20	0.25	0.75	0	1	0.25	0.25
2024-08-15	2024-08-17	LS	Cx. pipiens	C02	50	18	5	23	0.217391	0.782609	0	1	0.217391	0.217391
2024-08-15	2024-08-17	LS	Cx. pipiens	C02	50	15	7	22	0.318182	0.681818	0	1	0.318182	0.318182
2024-08-12	2024-08-14	LS	Cx. pipiens	C02	75	12	8	20	0.4	0.6	0.0297619	0.970238	0.381595	0.381595
2024-08-12	2024-08-14	LS	Cx. pipiens	C02	75	14	7	21	0.333333	0.666667	0.0297619	0.970238	0.312883	0.312883
2024-08-12	2024-08-14	LS	Cx. pipiens	C02	75	10	10	20	0.5	0.5	0.0297619	0.970238	0.484663	0.484663
2024-08-15	2024-08-17	LS	Cx. pipiens	C02	75	18	7	25	0.28	0.72	0	1	0.28	0.28
2024-08-15	2024-08-17	LS	Cx. pipiens	C02	75	22	1	23	0.0434783	0.956522	0	1	0.0434783	0.0434783
2024-08-15	2024-08-17	LS	Cx. pipiens	C02	75	11	10	21	0.47619	0.52381	0	1	0.47619	0.47619
2024-08-12	2024-08-14	LS	Cx. pipiens	C02	100	10	10	20	0.5	0.5	0.0297619	0.970238	0.484663	0.484663
2024-08-12	2024-08-14	LS	Cx. pipiens	C02	100	9	11	20	0.55	0.45	0.0297619	0.970238	0.536196	0.536196
2024-08-12	2024-08-14	LS	Cx. pipiens	C02	100	9	11	20	0.55	0.45	0.0297619	0.970238	0.536196	0.536196
2024-08-14	2024-08-16	LS	Cx. pipiens	C02	100	13	8	21	0.380952	0.619048	0	1	0.380952	0.380952
2024-08-14	2024-08-16	LS	Cx. pipiens	C02	100	8	12	20	0.6	0.4	0	1	0.6	0.6
2024-08-12	2024-08-14	LS	Cx. pipiens	C02	500	1	19	20	0.95	0.05	0.0297619	0.970238	0.948466	0.948466
2024-08-12	2024-08-14	LS	Cx. pipiens	C02	500	3	19	22	0.863636	0.136364	0.0297619	0.970238	0.859453	0.859453
2024-08-12	2024-08-14	LS	Cx. pipiens	C02	500	1	20	21	0.952381	0.047619	0.0297619	0.970238	0.95092	0.95092
2024-08-12	2024-08-14	LS	Cx. pipiens	C02	500	3	16	19	0.842105	0.157895	0.0297619	0.970238	0.837262	0.837262
2024-08-14	2024-08-16	LS	Cx. pipiens	C02	500	9	11	20	0.55	0.45	0	1	0.55	0.55
2024-08-14	2024-08-16	LS	Cx. pipiens	C02	500	5	15	20	0.75	0.25	0	1	0.75	0.75
2024-08-12	2024-08-14	LS	Cx. pipiens	C02	750	2	19	21	0.904762	0.0952381	0.0297619	0.970238	0.90184	0.90184
2024-08-12	2024-08-14	LS	Cx. pipiens	C02	750	1	22	23	0.956522	0.0434783	0.0297619	0.970238	0.955188	0.955188
2024-08-12	2024-08-14	LS	Cx. pipiens	C02	750	6	13	19	0.684211	0.315789	0.0297619	0.970238	0.674524	0.674524
2024-08-15	2024-08-17	LS	Cx. pipiens	C02	750	1	25	26	0.961538	0.0384615	0	1	0.961538	0.961538
2024-08-15	2024-08-17	LS	Cx. pipiens	C02	750	0	21	21	1	0	0	1	1	1
2024-08-15	2024-08-17	LS	Cx. pipiens	C02	750	3	20	23	0.869565	0.130435	0	1	0.869565	0.869565
2024-08-12	2024-08-14	LS	Cx. pipiens	C02	1000	3	17	20	0.85	0.15	0.0297619	0.970238	0.845399	0.845399
2024-08-12	2024-08-14	LS	Cx. pipiens	C02	1000	2	20	22	0.909091	0.0909091	0.0297619	0.970238	0.906302	0.906302
2024-08-12	2024-08-14	LS	Cx. pipiens	C02	1000	1	19	20	0.95	0.05	0.0297619	0.970238	0.948466	0.948466
2024-08-14	2024-08-16	LS	Cx. pipiens	C02	1000	1	22	23	0.956522	0.0434783	0	1	0.956522	0.956522
2024-08-14	2024-08-16	LS	Cx. pipiens	C02	1000	3	18	21	0.857143	0.142857	0	1	0.857143	0.857143
2024-08-12	2024-08-14	LS	Cx. pipiens	C02	5000	2	21	23	0.913043	0.0869565	0.0297619	0.970238	0.910376	0.910376
2024-08-12	2024-08-14	LS	Cx. pipiens	C02	5000	0	21	21	1	0	0.0297619	0.970238	1	1
2024-08-14	2024-08-16	LS	Cx. pipiens	C02	5000	3	19	22	0.863636	0.136364	0	1	0.863636	0.863636
2024-08-14	2024-08-16	LS	Cx. pipiens	C02	5000	2	20	22	0.909091	0.0909091	0	1	0.909091	0.909091
2024-08-15	2024-08-17	LS	Cx. pipiens	C02	5000	0	24	24	1	0	0	1	1	1
2024-08-15	2024-08-17	LS	Cx. pipiens	C02	5000	0	21	21	1	0	0	1	1	1
2024-08-15	2024-08-17	LS	Cx. pipiens	C02	7500	0	25	25	1	0	0	1	1	1
2024-08-15	2024-08-17	LS	Cx. pipiens	C02	7500	0	21	21	1	0	0	1	1	1
2024-08-15	2024-08-17	LS	Cx. pipiens	C02	7500	0	25	25	1	0	0	1	1	1
2024-08-12	2024-08-14	LS	Cx. pipiens	C02	10000	1	20	21	0.952381	0.047619	0.0297619	0.970238	0.95092	0.95092
2024-08-12	2024-08-14	LS	Cx. pipiens	C02	10000	0	23	23	1	0	0.0297619	0.970238	1	1
2024-08-12	2024-08-14	LS	Cx. pipiens	C02	10000	0	20	20	1	0	0.0297619	0.970238	1	1
2024-08-14	2024-08-16	LS	Cx. pipiens	C02	10000	1	20	21	0.952381	0.047619	0	1	0.952381	0.952381
2024-08-12	2024-08-14	LS	Cx. pipiens	C02	50000	0	24	24	1	0	0.0297619	0.970238	1	1
2024-08-12	2024-08-14	LS	Cx. pipiens	C02	50000	1	23	24	0.958333	0.0416667	0.0297619	0.970238	0.957055	0.957055
2024-08-12	2024-08-14	LS	Cx. pipiens	C02	50000	0	23	23	1	0	0.0297619	0.970238	1	1
2024-08-14	2024-08-16	LS	Cx. pipiens	C02	50000	0	22	22	1	0	0	1	1	1
2024-08-14	2024-08-16	LS	Cx. pipiens	C02	50000	0	20	20	1	0	0	1	1	1
2024-08-15	2024-08-17	LS	Cx. pipiens	C02	50000	0	25	25	1	0	0	1	1	1
2024-08-12	2024-08-14	LS	Cx. pipiens	C02	100000	0	24	24	1	0	0.0297619	0.970238	1	1
2024-08-12	2024-08-14	LS	Cx. pipiens	C02	100000	0	22	22	1	0	0.0297619	0.970238	1	1
2024-08-12	2024-08-14	LS	Cx. pipiens	C02	100000	1	24	25	0.96	0.04	0.0297619	0.970238	0.958773	0.958773
2024-09-23	2024-09-25	LS	Cx. pipiens	C11	1	20	1	21	0.047619	0.952381	0.030303	0.969697	0.0178571	0.0178571
2024-09-23	2024-09-25	LS	Cx. pipiens	C11	1	20	0	20	0	1	0.030303	0.969697	-0.03125	-0.03125
2024-09-23	2024-09-25	LS	Cx. pipiens	C11	1	19	0	19	0	1	0.030303	0.969697	-0.03125	-0.03125
2024-09-23	2024-09-25	LS	Cx. pipiens	C11	10	19	1	20	0.05	0.95	0.030303	0.969697	0.0203125	0.0203125
2024-09-23	2024-09-25	LS	Cx. pipiens	C11	10	20	0	20	0	1	0.030303	0.969697	-0.03125	-0.03125
2024-09-23	2024-09-25	LS	Cx. pipiens	C11	10	19	0	19	0	1	0.030303	0.969697	-0.03125	-0.03125
2024-09-23	2024-09-25	LS	Cx. pipiens	C11	10	21	1	22	0.0454545	0.954545	0.030303	0.969697	0.015625	0.015625
2024-09-23	2024-09-25	LS	Cx. pipiens	C11	50	19	2	21	0.0952381	0.904762	0.030303	0.969697	0.0669643	0.0669643
2024-09-23	2024-09-25	LS	Cx. pipiens	C11	50	16	4	20	0.2	0.8	0.030303	0.969697	0.175	0.175
2024-09-23	2024-09-25	LS	Cx. pipiens	C11	50	18	2	20	0.1	0.9	0.030303	0.969697	0.071875	0.071875
2024-09-23	2024-09-25	LS	Cx. pipiens	C11	50	18	3	21	0.142857	0.857143	0.030303	0.969697	0.116071	0.116071
2024-09-23	2024-09-25	LS	Cx. pipiens	C11	50	21	0	21	0	1	0.030303	0.969697	-0.03125	-0.03125
2024-09-23	2024-09-25	LS	Cx. pipiens	C11	100	14	6	20	0.3	0.7	0.030303	0.969697	0.278125	0.278125
2024-09-23	2024-09-25	LS	Cx. pipiens	C11	100	15	5	20	0.25	0.75	0.030303	0.969697	0.226562	0.226562
2024-09-23	2024-09-25	LS	Cx. pipiens	C11	100	13	6	19	0.315789	0.684211	0.030303	0.969697	0.294408	0.294408
2024-09-23	2024-09-25	LS	Cx. pipiens	C11	100	17	4	21	0.190476	0.809524	0.030303	0.969697	0.165179	0.165179
2024-09-23	2024-09-25	LS	Cx. pipiens	C11	500	10	10	20	0.5	0.5	0.030303	0.969697	0.484375	0.484375
2024-09-23	2024-09-25	LS	Cx. pipiens	C11	500	9	11	20	0.55	0.45	0.030303	0.969697	0.535937	0.535937
2024-09-23	2024-09-25	LS	Cx. pipiens	C11	500	12	8	20	0.4	0.6	0.030303	0.969697	0.38125	0.38125
2024-09-23	2024-09-25	LS	Cx. pipiens	C11	750	12	8	20	0.4	0.6	0.030303	0.969697	0.38125	0.38125
2024-09-23	2024-09-25	LS	Cx. pipiens	C11	750	10	10	20	0.5	0.5	0.030303	0.969697	0.484375	0.484375
2024-09-23	2024-09-25	LS	Cx. pipiens	C11	750	11	9	20	0.45	0.55	0.030303	0.969697	0.432812	0.432812
2024-09-23	2024-09-25	LS	Cx. pipiens	C11	1000	8	12	20	0.6	0.4	0.030303	0.969697	0.5875	0.5875
2024-09-23	2024-09-25	LS	Cx. pipiens	C11	1000	11	9	20	0.45	0.55	0.030303	0.969697	0.432812	0.432812
2024-09-23	2024-09-25	LS	Cx. pipiens	C11	1000	12	9	21	0.428571	0.571429	0.030303	0.969697	0.410714	0.410714
2024-09-23	2024-09-25	LS	Cx. pipiens	C11	1000	9	9	18	0.5	0.5	0.030303	0.969697	0.484375	0.484375
2024-09-23	2024-09-25	LS	Cx. pipiens	C11	5000	5	15	20	0.75	0.25	0.030303	0.969697	0.742188	0.742188
2024-09-23	2024-09-25	LS	Cx. pipiens	C11	5000	11	9	20	0.45	0.55	0.030303	0.969697	0.432812	0.432812
2024-09-23	2024-09-25	LS	Cx. pipiens	C11	5000	9	11	20	0.55	0.45	0.030303	0.969697	0.535937	0.535937
2024-09-23	2024-09-25	LS	Cx. pipiens	C11	7500	8	12	20	0.6	0.4	0.030303	0.969697	0.5875	0.5875
2024-09-23	2024-09-25	LS	Cx. pipiens	C11	7500	5	15	20	0.75	0.25	0.030303	0.969697	0.742188	0.742188
2024-09-23	2024-09-25	LS	Cx. pipiens	C11	7500	12	9	21	0.428571	0.571429	0.030303	0.969697	0.410714	0.410714
2024-09-23	2024-09-25	LS	Cx. pipiens	C11	10000	5	15	20	0.75	0.25	0.030303	0.969697	0.742188	0.742188
2024-09-23	2024-09-25	LS	Cx. pipiens	C11	10000	6	14	20	0.7	0.3	0.030303	0.969697	0.690625	0.690625
2024-09-23	2024-09-25	LS	Cx. pipiens	C11	10000	5	15	20	0.75	0.25	0.030303	0.969697	0.742188	0.742188
2024-09-23	2024-09-25	LS	Cx. pipiens	C11	10000	2	21	23	0.913043	0.0869565	0.030303	0.969697	0.910326	0.910326
2024-09-23	2024-09-25	LS	Cx. pipiens	C11	10000	3	20	23	0.869565	0.130435	0.030303	0.969697	0.865489	0.865489
2024-09-23	2024-09-25	LS	Cx. pipiens	C11	50000	2	21	23	0.913043	0.0869565	0.030303	0.969697	0.910326	0.910326
2024-09-23	2024-09-25	LS	Cx. pipiens	C11	50000	4	16	20	0.8	0.2	0.030303	0.969697	0.79375	0.79375
2024-09-23	2024-09-25	LS	Cx. pipiens	C11	50000	6	13	19	0.684211	0.315789	0.030303	0.969697	0.674342	0.674342
2024-09-23	2024-09-25	LS	Cx. pipiens	C11	50000	5	15	20	0.75	0.25	0.030303	0.969697	0.742188	0.742188
2024-09-23	2024-09-25	LS	Cx. pipiens	C11	75000	3	18	21	0.857143	0.142857	0.030303	0.969697	0.852679	0.852679
2024-09-23	2024-09-25	LS	Cx. pipiens	C11	75000	4	18	22	0.818182	0.181818	0.030303	0.969697	0.8125	0.8125
2024-09-23	2024-09-25	LS	Cx. pipiens	C11	75000	6	17	23	0.73913	0.26087	0.030303	0.969697	0.730978	0.730978
2024-09-23	2024-09-25	LS	Cx. pipiens	C11	75000	0	20	20	1	0	0.030303	0.969697	1	1
2024-09-23	2024-09-25	LS	Cx. pipiens	C11	75000	1	20	21	0.952381	0.047619	0.030303	0.969697	0.950893	0.950893
2024-09-23	2024-09-25	LS	Cx. pipiens	C11	100000	0	21	21	1	0	0.030303	0.969697	1	1
2024-09-23	2024-09-25	LS	Cx. pipiens	C11	100000	2	18	20	0.9	0.1	0.030303	0.969697	0.896875	0.896875
2024-09-23	2024-09-25	LS	Cx. pipiens	C11	100000	1	20	21	0.952381	0.047619	0.030303	0.969697	0.950893	0.950893
2024-09-23	2024-09-25	LS	Cx. pipiens	C11	100000	0	21	21	1	0	0.030303	0.969697	1	1
2024-09-23	2024-09-25	LS	Cx. pipiens	C11	100000	3	17	20	0.85	0.15	0.030303	0.969697	0.845313	0.845313
2024-09-21	2024-09-23	LS	Cx. pipiens	C13	1	22	0	22	0	1	0.0447958	0.955204	-0.0468966	-0.0468966
2024-09-21	2024-09-23	LS	Cx. pipiens	C13	1	22	1	23	0.0434783	0.956522	0.0447958	0.955204	-0.00137931	-0.00137931
2024-09-21	2024-09-23	LS	Cx. pipiens	C13	1	23	1	24	0.0416667	0.958333	0.0447958	0.955204	-0.00327586	-0.00327586
2024-09-21	2024-09-23	LS	Cx. pipiens	C13	5	20	2	22	0.0909091	0.909091	0.0447958	0.955204	0.0482759	0.0482759
2024-09-21	2024-09-23	LS	Cx. pipiens	C13	5	21	1	22	0.0454545	0.954545	0.0447958	0.955204	0.000689655	0.000689655
2024-09-21	2024-09-23	LS	Cx. pipiens	C13	5	21	2	23	0.0869565	0.913043	0.0447958	0.955204	0.0441379	0.0441379
2024-09-21	2024-09-23	LS	Cx. pipiens	C13	5	20	3	23	0.130435	0.869565	0.0447958	0.955204	0.0896552	0.0896552
2024-09-21	2024-09-23	LS	Cx. pipiens	C13	10	21	1	22	0.0454545	0.954545	0.0447958	0.955204	0.000689655	0.000689655
2024-09-21	2024-09-23	LS	Cx. pipiens	C13	10	20	3	23	0.130435	0.869565	0.0447958	0.955204	0.0896552	0.0896552
2024-09-21	2024-09-23	LS	Cx. pipiens	C13	10	23	1	24	0.0416667	0.958333	0.0447958	0.955204	-0.00327586	-0.00327586
2024-09-21	2024-09-23	LS	Cx. pipiens	C13	10	20	2	22	0.0909091	0.909091	0.0447958	0.955204	0.0482759	0.0482759
2024-09-21	2024-09-23	LS	Cx. pipiens	C13	25	19	4	23	0.173913	0.826087	0.0447958	0.955204	0.135172	0.135172
2024-09-21	2024-09-23	LS	Cx. pipiens	C13	25	18	5	23	0.217391	0.782609	0.0447958	0.955204	0.18069	0.18069
2024-09-21	2024-09-23	LS	Cx. pipiens	C13	25	19	5	24	0.208333	0.791667	0.0447958	0.955204	0.171207	0.171207
2024-09-21	2024-09-23	LS	Cx. pipiens	C13	25	22	1	23	0.0434783	0.956522	0.0447958	0.955204	-0.00137931	-0.00137931
2024-09-21	2024-09-23	LS	Cx. pipiens	C13	50	19	5	24	0.208333	0.791667	0.0447958	0.955204	0.171207	0.171207
2024-09-21	2024-09-23	LS	Cx. pipiens	C13	50	18	6	24	0.25	0.75	0.0447958	0.955204	0.214828	0.214828
2024-09-21	2024-09-23	LS	Cx. pipiens	C13	50	16	5	21	0.238095	0.761905	0.0447958	0.955204	0.202365	0.202365
2024-09-21	2024-09-23	LS	Cx. pipiens	C13	50	21	2	23	0.0869565	0.913043	0.0447958	0.955204	0.0441379	0.0441379
2024-09-21	2024-09-23	LS	Cx. pipiens	C13	75	15	7	22	0.318182	0.681818	0.0447958	0.955204	0.286207	0.286207
2024-09-21	2024-09-23	LS	Cx. pipiens	C13	75	15	7	22	0.318182	0.681818	0.0447958	0.955204	0.286207	0.286207
2024-09-21	2024-09-23	LS	Cx. pipiens	C13	75	13	9	22	0.409091	0.590909	0.0447958	0.955204	0.381379	0.381379
2024-09-21	2024-09-23	LS	Cx. pipiens	C13	75	18	4	22	0.181818	0.818182	0.0447958	0.955204	0.143448	0.143448
2024-09-21	2024-09-23	LS	Cx. pipiens	C13	100	11	10	21	0.47619	0.52381	0.0447958	0.955204	0.451626	0.451626
2024-09-21	2024-09-23	LS	Cx. pipiens	C13	100	10	12	22	0.545455	0.454545	0.0447958	0.955204	0.524138	0.524138
2024-09-21	2024-09-23	LS	Cx. pipiens	C13	100	15	6	21	0.285714	0.714286	0.0447958	0.955204	0.252217	0.252217
2024-09-21	2024-09-23	LS	Cx. pipiens	C13	100	14	7	21	0.333333	0.666667	0.0447958	0.955204	0.302069	0.302069
2024-09-21	2024-09-23	LS	Cx. pipiens	C13	250	12	12	24	0.5	0.5	0.0447958	0.955204	0.476552	0.476552
2024-09-21	2024-09-23	LS	Cx. pipiens	C13	250	18	5	23	0.217391	0.782609	0.0447958	0.955204	0.18069	0.18069
2024-09-21	2024-09-23	LS	Cx. pipiens	C13	250	8	13	21	0.619048	0.380952	0.0447958	0.955204	0.601182	0.601182
2024-09-21	2024-09-23	LS	Cx. pipiens	C13	500	12	10	22	0.454545	0.545455	0.0447958	0.955204	0.428966	0.428966
2024-09-21	2024-09-23	LS	Cx. pipiens	C13	500	15	10	25	0.4	0.6	0.0447958	0.955204	0.371862	0.371862
2024-09-21	2024-09-23	LS	Cx. pipiens	C13	500	8	15	23	0.652174	0.347826	0.0447958	0.955204	0.635862	0.635862
2024-09-21	2024-09-23	LS	Cx. pipiens	C13	500	13	8	21	0.380952	0.619048	0.0447958	0.955204	0.351921	0.351921
2024-09-21	2024-09-23	LS	Cx. pipiens	C13	750	8	15	23	0.652174	0.347826	0.0447958	0.955204	0.635862	0.635862
2024-09-21	2024-09-23	LS	Cx. pipiens	C13	750	19	5	24	0.208333	0.791667	0.0447958	0.955204	0.171207	0.171207
2024-09-21	2024-09-23	LS	Cx. pipiens	C13	750	4	17	21	0.809524	0.190476	0.0447958	0.955204	0.800591	0.800591
2024-09-21	2024-09-23	LS	Cx. pipiens	C13	750	13	7	20	0.35	0.65	0.0447958	0.955204	0.319517	0.319517
2024-09-21	2024-09-23	LS	Cx. pipiens	C13	1000	3	20	23	0.869565	0.130435	0.0447958	0.955204	0.863448	0.863448
2024-09-21	2024-09-23	LS	Cx. pipiens	C13	1000	5	18	23	0.782609	0.217391	0.0447958	0.955204	0.772414	0.772414
2024-09-21	2024-09-23	LS	Cx. pipiens	C13	1000	7	13	20	0.65	0.35	0.0447958	0.955204	0.633586	0.633586
2024-09-21	2024-09-23	LS	Cx. pipiens	C13	1000	12	9	21	0.428571	0.571429	0.0447958	0.955204	0.401773	0.401773
2024-09-21	2024-09-23	LS	Cx. pipiens	C13	2500	4	18	22	0.818182	0.181818	0.0447958	0.955204	0.809655	0.809655
2024-09-21	2024-09-23	LS	Cx. pipiens	C13	2500	8	14	22	0.636364	0.363636	0.0447958	0.955204	0.61931	0.61931
2024-09-21	2024-09-23	LS	Cx. pipiens	C13	2500	5	19	24	0.791667	0.208333	0.0447958	0.955204	0.781897	0.781897
2024-09-21	2024-09-23	LS	Cx. pipiens	C13	2500	10	11	21	0.52381	0.47619	0.0447958	0.955204	0.501478	0.501478
2024-09-21	2024-09-23	LS	Cx. pipiens	C13	5000	5	16	21	0.761905	0.238095	0.0447958	0.955204	0.750739	0.750739
2024-09-21	2024-09-23	LS	Cx. pipiens	C13	5000	8	13	21	0.619048	0.380952	0.0447958	0.955204	0.601182	0.601182
2024-09-21	2024-09-23	LS	Cx. pipiens	C13	5000	7	15	22	0.681818	0.318182	0.0447958	0.955204	0.666897	0.666897
2024-09-21	2024-09-23	LS	Cx. pipiens	C13	7500	1	20	21	0.952381	0.047619	0.0447958	0.955204	0.950148	0.950148
2024-09-21	2024-09-23	LS	Cx. pipiens	C13	7500	9	14	23	0.608696	0.391304	0.0447958	0.955204	0.590345	0.590345
2024-09-21	2024-09-23	LS	Cx. pipiens	C13	7500	4	18	22	0.818182	0.181818	0.0447958	0.955204	0.809655	0.809655
2024-09-21	2024-09-23	LS	Cx. pipiens	C13	7500	6	15	21	0.714286	0.285714	0.0447958	0.955204	0.700887	0.700887
2024-09-21	2024-09-23	LS	Cx. pipiens	C13	10000	5	18	23	0.782609	0.217391	0.0447958	0.955204	0.772414	0.772414
2024-09-21	2024-09-23	LS	Cx. pipiens	C13	10000	5	17	22	0.772727	0.227273	0.0447958	0.955204	0.762069	0.762069
2024-09-21	2024-09-23	LS	Cx. pipiens	C13	10000	1	21	22	0.954545	0.0454545	0.0447958	0.955204	0.952414	0.952414
2024-09-21	2024-09-23	LS	Cx. pipiens	C13	25000	7	18	25	0.72	0.28	0.0447958	0.955204	0.706869	0.706869
2024-09-21	2024-09-23	LS	Cx. pipiens	C13	25000	1	20	21	0.952381	0.047619	0.0447958	0.955204	0.950148	0.950148
2024-09-21	2024-09-23	LS	Cx. pipiens	C13	25000	2	21	23	0.913043	0.0869565	0.0447958	0.955204	0.908966	0.908966
2024-09-21	2024-09-23	LS	Cx. pipiens	C13	50000	1	21	22	0.954545	0.0454545	0.0447958	0.955204	0.952414	0.952414
2024-09-21	2024-09-23	LS	Cx. pipiens	C13	50000	3	20	23	0.869565	0.130435	0.0447958	0.955204	0.863448	0.863448
2024-09-21	2024-09-23	LS	Cx. pipiens	C13	50000	2	21	23	0.913043	0.0869565	0.0447958	0.955204	0.908966	0.908966
2024-09-21	2024-09-23	LS	Cx. pipiens	C13	50000	8	14	22	0.636364	0.363636	0.0447958	0.955204	0.61931	0.61931
2024-09-21	2024-09-23	LS	Cx. pipiens	C13	50000	7	16	23	0.695652	0.304348	0.0447958	0.955204	0.681379	0.681379
2024-09-21	2024-09-23	LS	Cx. pipiens	C13	75000	0	21	21	1	0	0.0447958	0.955204	1	1
2024-09-21	2024-09-23	LS	Cx. pipiens	C13	75000	2	19	21	0.904762	0.0952381	0.0447958	0.955204	0.900296	0.900296
2024-09-21	2024-09-23	LS	Cx. pipiens	C13	75000	2	18	20	0.9	0.1	0.0447958	0.955204	0.89531	0.89531
2024-09-21	2024-09-23	LS	Cx. pipiens	C13	75000	0	22	22	1	0	0.0447958	0.955204	1	1
2024-09-21	2024-09-23	LS	Cx. pipiens	C13	75000	6	18	24	0.75	0.25	0.0447958	0.955204	0.738276	0.738276
2024-09-21	2024-09-23	LS	Cx. pipiens	C13	100000	4	18	22	0.818182	0.181818	0.0447958	0.955204	0.809655	0.809655
2024-09-21	2024-09-23	LS	Cx. pipiens	C13	100000	7	14	21	0.666667	0.333333	0.0447958	0.955204	0.651034	0.651034
2024-09-21	2024-09-23	LS	Cx. pipiens	C13	100000	3	21	24	0.875	0.125	0.0447958	0.955204	0.869138	0.869138
2024-09-21	2024-09-23	LS	Cx. pipiens	C13	100000	0	22	22	1	0	0.0447958	0.955204	1	1
2024-08-03	2024-08-05	LS	Cx. pipiens	C15	1	23	0	23	0	1	0.0303658	0.969634	-0.0313167	-0.0313167
2024-08-03	2024-08-05	LS	Cx. pipiens	C15	1	20	0	20	0	1	0.0303658	0.969634	-0.0313167	-0.0313167
2024-08-04	2024-08-06	LS	Cx. pipiens	C15	1	22	0	22	0	1	0.015873	0.984127	-0.016129	-0.016129
2024-08-04	2024-08-06	LS	Cx. pipiens	C15	1	22	1	23	0.0434783	0.956522	0.015873	0.984127	0.0280505	0.0280505
2024-08-04	2024-08-06	LS	Cx. pipiens	C15	1	25	0	25	0	1	0.015873	0.984127	-0.016129	-0.016129
2024-08-05	2024-08-07	LS	Cx. pipiens	C15	5	23	0	23	0	1	0.015873	0.984127	-0.016129	-0.016129
2024-08-05	2024-08-07	LS	Cx. pipiens	C15	5	24	0	24	0	1	0.015873	0.984127	-0.016129	-0.016129
2024-08-05	2024-08-07	LS	Cx. pipiens	C15	5	22	0	22	0	1	0.015873	0.984127	-0.016129	-0.016129
2024-08-04	2024-08-06	LS	Cx. pipiens	C15	7.5	23	0	23	0	1	0.015873	0.984127	-0.016129	-0.016129
2024-08-04	2024-08-06	LS	Cx. pipiens	C15	7.5	20	2	22	0.0909091	0.909091	0.015873	0.984127	0.0762463	0.0762463
2024-08-05	2024-08-07	LS	Cx. pipiens	C15	7.5	22	1	23	0.0434783	0.956522	0.015873	0.984127	0.0280505	0.0280505
2024-08-03	2024-08-05	LS	Cx. pipiens	C15	10	20	0	20	0	1	0.0303658	0.969634	-0.0313167	-0.0313167
2024-08-03	2024-08-05	LS	Cx. pipiens	C15	10	22	0	22	0	1	0.0303658	0.969634	-0.0313167	-0.0313167
2024-08-04	2024-08-06	LS	Cx. pipiens	C15	10	20	3	23	0.130435	0.869565	0.015873	0.984127	0.11641	0.11641
2024-08-04	2024-08-06	LS	Cx. pipiens	C15	10	24	0	24	0	1	0.015873	0.984127	-0.016129	-0.016129
2024-08-04	2024-08-06	LS	Cx. pipiens	C15	10	23	0	23	0	1	0.015873	0.984127	-0.016129	-0.016129
2024-08-04	2024-08-06	LS	Cx. pipiens	C15	50	11	10	21	0.47619	0.52381	0.015873	0.984127	0.467742	0.467742
2024-08-04	2024-08-06	LS	Cx. pipiens	C15	50	9	10	19	0.526316	0.473684	0.015873	0.984127	0.518676	0.518676
2024-08-04	2024-08-06	LS	Cx. pipiens	C15	50	13	8	21	0.380952	0.619048	0.015873	0.984127	0.370968	0.370968
2024-08-05	2024-08-07	LS	Cx. pipiens	C15	50	15	7	22	0.318182	0.681818	0.015873	0.984127	0.307185	0.307185
2024-08-05	2024-08-07	LS	Cx. pipiens	C15	50	16	7	23	0.304348	0.695652	0.015873	0.984127	0.293128	0.293128
2024-08-05	2024-08-07	LS	Cx. pipiens	C15	50	20	4	24	0.166667	0.833333	0.015873	0.984127	0.153226	0.153226
2024-08-04	2024-08-06	LS	Cx. pipiens	C15	75	13	8	21	0.380952	0.619048	0.015873	0.984127	0.370968	0.370968
2024-08-04	2024-08-06	LS	Cx. pipiens	C15	75	14	6	20	0.3	0.7	0.015873	0.984127	0.28871	0.28871
2024-08-04	2024-08-06	LS	Cx. pipiens	C15	75	20	2	22	0.0909091	0.909091	0.015873	0.984127	0.0762463	0.0762463
2024-08-03	2024-08-05	LS	Cx. pipiens	C15	100	11	9	20	0.45	0.55	0.0303658	0.969634	0.432776	0.432776
2024-08-03	2024-08-05	LS	Cx. pipiens	C15	100	12	9	21	0.428571	0.571429	0.0303658	0.969634	0.410676	0.410676
2024-08-04	2024-08-06	LS	Cx. pipiens	C15	100	8	12	20	0.6	0.4	0.015873	0.984127	0.593548	0.593548
2024-08-04	2024-08-06	LS	Cx. pipiens	C15	100	16	5	21	0.238095	0.761905	0.015873	0.984127	0.225806	0.225806
2024-08-04	2024-08-06	LS	Cx. pipiens	C15	100	20	2	22	0.0909091	0.909091	0.015873	0.984127	0.0762463	0.0762463
2024-08-04	2024-08-06	LS	Cx. pipiens	C15	500	4	15	19	0.789474	0.210526	0.015873	0.984127	0.786078	0.786078
2024-08-04	2024-08-06	LS	Cx. pipiens	C15	500	5	15	20	0.75	0.25	0.015873	0.984127	0.745968	0.745968
2024-08-04	2024-08-06	LS	Cx. pipiens	C15	500	4	18	22	0.818182	0.181818	0.015873	0.984127	0.815249	0.815249
2024-08-05	2024-08-07	LS	Cx. pipiens	C15	500	2	20	22	0.909091	0.0909091	0.015873	0.984127	0.907625	0.907625
2024-08-05	2024-08-07	LS	Cx. pipiens	C15	500	7	13	20	0.65	0.35	0.015873	0.984127	0.644355	0.644355
2024-08-05	2024-08-07	LS	Cx. pipiens	C15	500	5	15	20	0.75	0.25	0.015873	0.984127	0.745968	0.745968
2024-08-04	2024-08-06	LS	Cx. pipiens	C15	750	15	6	21	0.285714	0.714286	0.015873	0.984127	0.274194	0.274194
2024-08-04	2024-08-06	LS	Cx. pipiens	C15	750	2	20	22	0.909091	0.0909091	0.015873	0.984127	0.907625	0.907625
2024-08-04	2024-08-06	LS	Cx. pipiens	C15	750	5	15	20	0.75	0.25	0.015873	0.984127	0.745968	0.745968
2024-08-03	2024-08-05	LS	Cx. pipiens	C15	1000	8	13	21	0.619048	0.380952	0.0303658	0.969634	0.607117	0.607117
2024-08-03	2024-08-05	LS	Cx. pipiens	C15	1000	7	14	21	0.666667	0.333333	0.0303658	0.969634	0.656228	0.656228
2024-08-04	2024-08-06	LS	Cx. pipiens	C15	1000	2	20	22	0.909091	0.0909091	0.015873	0.984127	0.907625	0.907625
2024-08-04	2024-08-06	LS	Cx. pipiens	C15	1000	8	13	21	0.619048	0.380952	0.015873	0.984127	0.612903	0.612903
2024-08-04	2024-08-06	LS	Cx. pipiens	C15	1000	0	20	20	1	0	0.015873	0.984127	1	1
2024-08-04	2024-08-06	LS	Cx. pipiens	C15	5000	2	20	22	0.909091	0.0909091	0.015873	0.984127	0.907625	0.907625
2024-08-04	2024-08-06	LS	Cx. pipiens	C15	5000	3	19	22	0.863636	0.136364	0.015873	0.984127	0.861437	0.861437
2024-08-04	2024-08-06	LS	Cx. pipiens	C15	5000	2	20	22	0.909091	0.0909091	0.015873	0.984127	0.907625	0.907625
2024-08-05	2024-08-07	LS	Cx. pipiens	C15	5000	6	15	21	0.714286	0.285714	0.015873	0.984127	0.709677	0.709677
2024-08-05	2024-08-07	LS	Cx. pipiens	C15	5000	2	20	22	0.909091	0.0909091	0.015873	0.984127	0.907625	0.907625
2024-08-05	2024-08-07	LS	Cx. pipiens	C15	5000	2	21	23	0.913043	0.0869565	0.015873	0.984127	0.911641	0.911641
2024-08-04	2024-08-06	LS	Cx. pipiens	C15	7500	0	22	22	1	0	0.015873	0.984127	1	1
2024-08-05	2024-08-07	LS	Cx. pipiens	C15	7500	2	20	22	0.909091	0.0909091	0.015873	0.984127	0.907625	0.907625
2024-08-05	2024-08-07	LS	Cx. pipiens	C15	7500	3	20	23	0.869565	0.130435	0.015873	0.984127	0.867461	0.867461
2024-08-03	2024-08-05	LS	Cx. pipiens	C15	10000	2	18	20	0.9	0.1	0.0303658	0.969634	0.896868	0.896868
2024-08-03	2024-08-05	LS	Cx. pipiens	C15	10000	6	15	21	0.714286	0.285714	0.0303658	0.969634	0.705338	0.705338
2024-08-04	2024-08-06	LS	Cx. pipiens	C15	10000	5	16	21	0.761905	0.238095	0.015873	0.984127	0.758065	0.758065
2024-08-04	2024-08-06	LS	Cx. pipiens	C15	10000	0	20	20	1	0	0.015873	0.984127	1	1
2024-08-04	2024-08-06	LS	Cx. pipiens	C15	10000	8	12	20	0.6	0.4	0.015873	0.984127	0.593548	0.593548
2024-08-04	2024-08-06	LS	Cx. pipiens	C15	50000	0	22	22	1	0	0.015873	0.984127	1	1
2024-08-04	2024-08-06	LS	Cx. pipiens	C15	50000	5	17	22	0.772727	0.227273	0.015873	0.984127	0.769062	0.769062
2024-08-04	2024-08-06	LS	Cx. pipiens	C15	50000	0	21	21	1	0	0.015873	0.984127	1	1
2024-08-05	2024-08-07	LS	Cx. pipiens	C15	50000	0	21	21	1	0	0.015873	0.984127	1	1
2024-08-05	2024-08-07	LS	Cx. pipiens	C15	50000	4	20	24	0.833333	0.166667	0.015873	0.984127	0.830645	0.830645
2024-08-05	2024-08-07	LS	Cx. pipiens	C15	50000	0	21	21	1	0	0.015873	0.984127	1	1
2024-08-05	2024-08-07	LS	Cx. pipiens	C15	75000	1	21	22	0.954545	0.0454545	0.015873	0.984127	0.953812	0.953812
2024-08-05	2024-08-07	LS	Cx. pipiens	C15	75000	6	13	19	0.684211	0.315789	0.015873	0.984127	0.679117	0.679117
2024-08-05	2024-08-07	LS	Cx. pipiens	C15	75000	0	22	22	1	0	0.015873	0.984127	1	1
2024-08-04	2024-08-06	LS	Cx. pipiens	C15	100000	2	20	22	0.909091	0.0909091	0.015873	0.984127	0.907625	0.907625
2024-08-04	2024-08-06	LS	Cx. pipiens	C15	100000	9	12	21	0.571429	0.428571	0.015873	0.984127	0.564516	0.564516
2024-08-04	2024-08-06	LS	Cx. pipiens	C15	100000	0	23	23	1	0	0.015873	0.984127	1	1
2024-08-03	2024-08-05	LS	Cx. pipiens	C18	1	20	0	20	0	1	0.0411594	0.958841	-0.0429262	-0.0429262
2024-08-03	2024-08-05	LS	Cx. pipiens	C18	1	23	0	23	0	1	0.0411594	0.958841	-0.0429262	-0.0429262
2024-08-03	2024-08-05	LS	Cx. pipiens	C18	1	24	0	24	0	1	0.0411594	0.958841	-0.0429262	-0.0429262
2024-08-04	2024-08-06	LS	Cx. pipiens	C18	1	23	0	23	0	1	0.030303	0.969697	-0.03125	-0.03125
2024-08-04	2024-08-06	LS	Cx. pipiens	C18	1	22	0	22	0	1	0.030303	0.969697	-0.03125	-0.03125
2024-08-04	2024-08-06	LS	Cx. pipiens	C18	1	22	0	22	0	1	0.030303	0.969697	-0.03125	-0.03125
2024-08-03	2024-08-05	LS	Cx. pipiens	C18	5	23	0	23	0	1	0.0411594	0.958841	-0.0429262	-0.0429262
2024-08-03	2024-08-05	LS	Cx. pipiens	C18	5	22	0	22	0	1	0.0411594	0.958841	-0.0429262	-0.0429262
2024-08-03	2024-08-05	LS	Cx. pipiens	C18	5	24	0	24	0	1	0.0411594	0.958841	-0.0429262	-0.0429262
2024-08-03	2024-08-05	LS	Cx. pipiens	C18	7.5	20	2	22	0.0909091	0.909091	0.0411594	0.958841	0.0518852	0.0518852
2024-08-03	2024-08-05	LS	Cx. pipiens	C18	7.5	23	1	24	0.0416667	0.958333	0.0411594	0.958841	0.000529021	0.000529021
2024-08-03	2024-08-05	LS	Cx. pipiens	C18	7.5	24	0	24	0	1	0.0411594	0.958841	-0.0429262	-0.0429262
2024-08-03	2024-08-05	LS	Cx. pipiens	C18	10	23	1	24	0.0416667	0.958333	0.0411594	0.958841	0.000529021	0.000529021
2024-08-03	2024-08-05	LS	Cx. pipiens	C18	10	20	1	21	0.047619	0.952381	0.0411594	0.958841	0.00673691	0.00673691
2024-08-03	2024-08-05	LS	Cx. pipiens	C18	10	21	0	21	0	1	0.0411594	0.958841	-0.0429262	-0.0429262
2024-08-04	2024-08-06	LS	Cx. pipiens	C18	10	23	0	23	0	1	0.030303	0.969697	-0.03125	-0.03125
2024-08-04	2024-08-06	LS	Cx. pipiens	C18	10	22	0	22	0	1	0.030303	0.969697	-0.03125	-0.03125
2024-08-04	2024-08-06	LS	Cx. pipiens	C18	10	21	0	21	0	1	0.030303	0.969697	-0.03125	-0.03125
2024-08-03	2024-08-05	LS	Cx. pipiens	C18	25	15	7	22	0.318182	0.681818	0.0411594	0.958841	0.288914	0.288914
2024-08-03	2024-08-05	LS	Cx. pipiens	C18	25	19	4	23	0.173913	0.826087	0.0411594	0.958841	0.138452	0.138452
2024-08-03	2024-08-05	LS	Cx. pipiens	C18	25	19	4	23	0.173913	0.826087	0.0411594	0.958841	0.138452	0.138452
2024-08-03	2024-08-05	LS	Cx. pipiens	C18	50	14	7	21	0.333333	0.666667	0.0411594	0.958841	0.304716	0.304716
2024-08-03	2024-08-05	LS	Cx. pipiens	C18	50	20	2	22	0.0909091	0.909091	0.0411594	0.958841	0.0518852	0.0518852
2024-08-03	2024-08-05	LS	Cx. pipiens	C18	50	13	10	23	0.434783	0.565217	0.0411594	0.958841	0.41052	0.41052
2024-08-04	2024-08-06	LS	Cx. pipiens	C18	50	3	19	22	0.863636	0.136364	0.030303	0.969697	0.859375	0.859375
2024-08-04	2024-08-06	LS	Cx. pipiens	C18	50	20	3	23	0.130435	0.869565	0.030303	0.969697	0.103261	0.103261
2024-08-04	2024-08-06	LS	Cx. pipiens	C18	50	19	4	23	0.173913	0.826087	0.030303	0.969697	0.148098	0.148098
2024-08-03	2024-08-05	LS	Cx. pipiens	C18	75	10	12	22	0.545455	0.454545	0.0411594	0.958841	0.525943	0.525943
2024-08-03	2024-08-05	LS	Cx. pipiens	C18	75	12	12	24	0.5	0.5	0.0411594	0.958841	0.478537	0.478537
2024-08-03	2024-08-05	LS	Cx. pipiens	C18	75	15	6	21	0.285714	0.714286	0.0411594	0.958841	0.255053	0.255053
2024-08-04	2024-08-06	LS	Cx. pipiens	C18	75	5	15	20	0.75	0.25	0.030303	0.969697	0.742188	0.742188
2024-08-04	2024-08-06	LS	Cx. pipiens	C18	75	5	15	20	0.75	0.25	0.030303	0.969697	0.742188	0.742188
2024-08-04	2024-08-06	LS	Cx. pipiens	C18	75	17	5	22	0.227273	0.772727	0.030303	0.969697	0.203125	0.203125
2024-08-03	2024-08-05	LS	Cx. pipiens	C18	100	5	16	21	0.761905	0.238095	0.0411594	0.958841	0.751684	0.751684
2024-08-03	2024-08-05	LS	Cx. pipiens	C18	100	16	6	22	0.272727	0.727273	0.0411594	0.958841	0.241508	0.241508
2024-08-03	2024-08-05	LS	Cx. pipiens	C18	100	5	15	20	0.75	0.25	0.0411594	0.958841	0.739268	0.739268
2024-08-04	2024-08-06	LS	Cx. pipiens	C18	100	8	13	21	0.619048	0.380952	0.030303	0.969697	0.607143	0.607143
2024-08-04	2024-08-06	LS	Cx. pipiens	C18	100	5	16	21	0.761905	0.238095	0.030303	0.969697	0.754464	0.754464
2024-08-04	2024-08-06	LS	Cx. pipiens	C18	100	13	8	21	0.380952	0.619048	0.030303	0.969697	0.361607	0.361607
2024-08-03	2024-08-05	LS	Cx. pipiens	C18	250	1	23	24	0.958333	0.0416667	0.0411594	0.958841	0.956545	0.956545
2024-08-03	2024-08-05	LS	Cx. pipiens	C18	250	7	13	20	0.65	0.35	0.0411594	0.958841	0.634976	0.634976
2024-08-03	2024-08-05	LS	Cx. pipiens	C18	250	10	11	21	0.52381	0.47619	0.0411594	0.958841	0.503368	0.503368
2024-08-03	2024-08-05	LS	Cx. pipiens	C18	500	5	20	25	0.8	0.2	0.0411594	0.958841	0.791415	0.791415
2024-08-03	2024-08-05	LS	Cx. pipiens	C18	500	8	13	21	0.619048	0.380952	0.0411594	0.958841	0.602695	0.602695
2024-08-03	2024-08-05	LS	Cx. pipiens	C18	500	1	20	21	0.952381	0.047619	0.0411594	0.958841	0.950337	0.950337
2024-08-04	2024-08-06	LS	Cx. pipiens	C18	500	5	16	21	0.761905	0.238095	0.030303	0.969697	0.754464	0.754464
2024-08-04	2024-08-06	LS	Cx. pipiens	C18	500	5	16	21	0.761905	0.238095	0.030303	0.969697	0.754464	0.754464
2024-08-04	2024-08-06	LS	Cx. pipiens	C18	500	3	18	21	0.857143	0.142857	0.030303	0.969697	0.852679	0.852679
2024-08-03	2024-08-05	LS	Cx. pipiens	C18	750	6	14	20	0.7	0.3	0.0411594	0.958841	0.687122	0.687122
2024-08-03	2024-08-05	LS	Cx. pipiens	C18	750	3	18	21	0.857143	0.142857	0.0411594	0.958841	0.851011	0.851011
2024-08-03	2024-08-05	LS	Cx. pipiens	C18	750	0	22	22	1	0	0.0411594	0.958841	1	1
2024-08-04	2024-08-06	LS	Cx. pipiens	C18	750	5	15	20	0.75	0.25	0.030303	0.969697	0.742188	0.742188
2024-08-04	2024-08-06	LS	Cx. pipiens	C18	750	5	16	21	0.761905	0.238095	0.030303	0.969697	0.754464	0.754464
2024-08-04	2024-08-06	LS	Cx. pipiens	C18	750	8	13	21	0.619048	0.380952	0.030303	0.969697	0.607143	0.607143
2024-08-03	2024-08-05	LS	Cx. pipiens	C18	1000	5	15	20	0.75	0.25	0.0411594	0.958841	0.739268	0.739268
2024-08-03	2024-08-05	LS	Cx. pipiens	C18	1000	13	8	21	0.380952	0.619048	0.0411594	0.958841	0.354379	0.354379
2024-08-03	2024-08-05	LS	Cx. pipiens	C18	1000	3	17	20	0.85	0.15	0.0411594	0.958841	0.843561	0.843561
2024-08-04	2024-08-06	LS	Cx. pipiens	C18	1000	5	17	22	0.772727	0.227273	0.030303	0.969697	0.765625	0.765625
2024-08-04	2024-08-06	LS	Cx. pipiens	C18	1000	2	19	21	0.904762	0.0952381	0.030303	0.969697	0.901786	0.901786
2024-08-03	2024-08-05	LS	Cx. pipiens	C18	5000	8	14	22	0.636364	0.363636	0.0411594	0.958841	0.620754	0.620754
2024-08-03	2024-08-05	LS	Cx. pipiens	C18	5000	2	23	25	0.92	0.08	0.0411594	0.958841	0.916566	0.916566
2024-08-03	2024-08-05	LS	Cx. pipiens	C18	5000	4	18	22	0.818182	0.181818	0.0411594	0.958841	0.810377	0.810377
2024-08-04	2024-08-06	LS	Cx. pipiens	C18	5000	6	15	21	0.714286	0.285714	0.030303	0.969697	0.705357	0.705357
2024-08-04	2024-08-06	LS	Cx. pipiens	C18	5000	0	20	20	1	0	0.030303	0.969697	1	1
2024-08-04	2024-08-06	LS	Cx. pipiens	C18	5000	14	7	21	0.333333	0.666667	0.030303	0.969697	0.3125	0.3125
2024-08-04	2024-08-06	LS	Cx. pipiens	C18	7500	10	10	20	0.5	0.5	0.030303	0.969697	0.484375	0.484375
2024-08-04	2024-08-06	LS	Cx. pipiens	C18	7500	4	18	22	0.818182	0.181818	0.030303	0.969697	0.8125	0.8125
2024-08-04	2024-08-06	LS	Cx. pipiens	C18	7500	0	20	20	1	0	0.030303	0.969697	1	1
2024-08-03	2024-08-05	LS	Cx. pipiens	C18	10000	13	7	20	0.35	0.65	0.0411594	0.958841	0.322098	0.322098
2024-08-03	2024-08-05	LS	Cx. pipiens	C18	10000	4	18	22	0.818182	0.181818	0.0411594	0.958841	0.810377	0.810377
2024-08-03	2024-08-05	LS	Cx. pipiens	C18	10000	1	20	21	0.952381	0.047619	0.0411594	0.958841	0.950337	0.950337
2024-08-04	2024-08-06	LS	Cx. pipiens	C18	10000	12	8	20	0.4	0.6	0.030303	0.969697	0.38125	0.38125
2024-08-04	2024-08-06	LS	Cx. pipiens	C18	10000	5	16	21	0.761905	0.238095	0.030303	0.969697	0.754464	0.754464
2024-08-04	2024-08-06	LS	Cx. pipiens	C18	10000	2	20	22	0.909091	0.0909091	0.030303	0.969697	0.90625	0.90625
2024-08-03	2024-08-05	LS	Cx. pipiens	C18	50000	1	22	23	0.956522	0.0434783	0.0411594	0.958841	0.954655	0.954655
2024-08-03	2024-08-05	LS	Cx. pipiens	C18	50000	0	22	22	1	0	0.0411594	0.958841	1	1
2024-08-03	2024-08-05	LS	Cx. pipiens	C18	50000	6	14	20	0.7	0.3	0.0411594	0.958841	0.687122	0.687122
2024-08-04	2024-08-06	LS	Cx. pipiens	C18	100000	7	14	21	0.666667	0.333333	0.030303	0.969697	0.65625	0.65625
2024-08-04	2024-08-06	LS	Cx. pipiens	C18	100000	0	23	23	1	0	0.030303	0.969697	1	1
2024-08-04	2024-08-06	LS	Cx. pipiens	C18	100000	1	21	22	0.954545	0.0454545	0.030303	0.969697	0.953125	0.953125
2024-08-05	2024-08-07	LS	Cx. pipiens	C21	1	20	0	20	0	1	0.0303658	0.969634	-0.0313167	-0.0313167
2024-08-05	2024-08-07	LS	Cx. pipiens	C21	1	22	0	22	0	1	0.0303658	0.969634	-0.0313167	-0.0313167
2024-08-05	2024-08-07	LS	Cx. pipiens	C21	1	23	0	23	0	1	0.0303658	0.969634	-0.0313167	-0.0313167
2024-08-10	2024-08-11	LS	Cx. pipiens	C21	1	22	0	22	0	1	0.0725736	0.927426	-0.0782526	-0.0782526
2024-08-10	2024-08-11	LS	Cx. pipiens	C21	1	25	0	25	0	1	0.0725736	0.927426	-0.0782526	-0.0782526
2024-08-12	2024-08-14	LS	Cx. pipiens	C21	1	23	1	24	0.0416667	0.958333	0.0238095	0.97619	0.0182927	0.0182927
2024-08-12	2024-08-14	LS	Cx. pipiens	C21	1	21	0	21	0	1	0.0238095	0.97619	-0.0243902	-0.0243902
2024-08-12	2024-08-14	LS	Cx. pipiens	C21	1	23	0	23	0	1	0.0238095	0.97619	-0.0243902	-0.0243902
2024-08-12	2024-08-14	LS	Cx. pipiens	C21	1	23	0	23	0	1	0.0238095	0.97619	-0.0243902	-0.0243902
2024-08-10	2024-08-11	LS	Cx. pipiens	C21	5	19	1	20	0.05	0.95	0.0725736	0.927426	-0.02434	-0.02434
2024-08-10	2024-08-11	LS	Cx. pipiens	C21	5	22	0	22	0	1	0.0725736	0.927426	-0.0782526	-0.0782526
2024-08-12	2024-08-14	LS	Cx. pipiens	C21	5	20	1	21	0.047619	0.952381	0.0238095	0.97619	0.0243902	0.0243902
2024-08-12	2024-08-14	LS	Cx. pipiens	C21	5	20	3	23	0.130435	0.869565	0.0238095	0.97619	0.109226	0.109226
2024-08-12	2024-08-14	LS	Cx. pipiens	C21	5	21	0	21	0	1	0.0238095	0.97619	-0.0243902	-0.0243902
2024-08-05	2024-08-07	LS	Cx. pipiens	C21	10	21	0	21	0	1	0.0303658	0.969634	-0.0313167	-0.0313167
2024-08-05	2024-08-07	LS	Cx. pipiens	C21	10	20	1	21	0.047619	0.952381	0.0303658	0.969634	0.0177936	0.0177936
2024-08-05	2024-08-07	LS	Cx. pipiens	C21	10	22	1	23	0.0434783	0.956522	0.0303658	0.969634	0.0135231	0.0135231
2024-08-10	2024-08-11	LS	Cx. pipiens	C21	10	23	0	23	0	1	0.0725736	0.927426	-0.0782526	-0.0782526
2024-08-10	2024-08-11	LS	Cx. pipiens	C21	10	19	2	21	0.0952381	0.904762	0.0725736	0.927426	0.0244381	0.0244381
2024-08-12	2024-08-14	LS	Cx. pipiens	C21	10	20	2	22	0.0909091	0.909091	0.0238095	0.97619	0.0687361	0.0687361
2024-08-12	2024-08-14	LS	Cx. pipiens	C21	10	23	0	23	0	1	0.0238095	0.97619	-0.0243902	-0.0243902
2024-08-12	2024-08-14	LS	Cx. pipiens	C21	10	20	1	21	0.047619	0.952381	0.0238095	0.97619	0.0243902	0.0243902
2024-08-12	2024-08-14	LS	Cx. pipiens	C21	10	20	2	22	0.0909091	0.909091	0.0238095	0.97619	0.0687361	0.0687361
2024-08-19	2024-08-21	LS	Cx. pipiens	C21	10	15	5	20	0.25	0.75	0.0654762	0.934524	0.197452	0.197452
2024-08-19	2024-08-21	LS	Cx. pipiens	C21	10	13	8	21	0.380952	0.619048	0.0654762	0.934524	0.33758	0.33758
2024-08-19	2024-08-21	LS	Cx. pipiens	C21	10	16	3	19	0.157895	0.842105	0.0654762	0.934524	0.0988937	0.0988937
2024-08-05	2024-08-07	LS	Cx. pipiens	C21	50	12	10	22	0.454545	0.545455	0.0303658	0.969634	0.437464	0.437464
2024-08-05	2024-08-07	LS	Cx. pipiens	C21	50	14	6	20	0.3	0.7	0.0303658	0.969634	0.278078	0.278078
2024-08-05	2024-08-07	LS	Cx. pipiens	C21	50	15	6	21	0.285714	0.714286	0.0303658	0.969634	0.263345	0.263345
2024-08-10	2024-08-11	LS	Cx. pipiens	C21	50	10	10	20	0.5	0.5	0.0725736	0.927426	0.460874	0.460874
2024-08-10	2024-08-11	LS	Cx. pipiens	C21	50	8	14	22	0.636364	0.363636	0.0725736	0.927426	0.607908	0.607908
2024-08-12	2024-08-14	LS	Cx. pipiens	C21	50	9	11	20	0.55	0.45	0.0238095	0.97619	0.539024	0.539024
2024-08-12	2024-08-14	LS	Cx. pipiens	C21	50	13	8	21	0.380952	0.619048	0.0238095	0.97619	0.365854	0.365854
2024-08-12	2024-08-14	LS	Cx. pipiens	C21	50	10	10	20	0.5	0.5	0.0238095	0.97619	0.487805	0.487805
2024-08-05	2024-08-07	LS	Cx. pipiens	C21	100	14	7	21	0.333333	0.666667	0.0303658	0.969634	0.312456	0.312456
2024-08-05	2024-08-07	LS	Cx. pipiens	C21	100	16	5	21	0.238095	0.761905	0.0303658	0.969634	0.214235	0.214235
2024-08-05	2024-08-07	LS	Cx. pipiens	C21	100	10	11	21	0.52381	0.47619	0.0303658	0.969634	0.508897	0.508897
2024-08-10	2024-08-11	LS	Cx. pipiens	C21	100	5	15	20	0.75	0.25	0.0725736	0.927426	0.730437	0.730437
2024-08-10	2024-08-11	LS	Cx. pipiens	C21	100	4	18	22	0.818182	0.181818	0.0725736	0.927426	0.803954	0.803954
2024-08-12	2024-08-14	LS	Cx. pipiens	C21	100	14	6	20	0.3	0.7	0.0238095	0.97619	0.282927	0.282927
2024-08-12	2024-08-14	LS	Cx. pipiens	C21	100	6	14	20	0.7	0.3	0.0238095	0.97619	0.692683	0.692683
2024-08-12	2024-08-14	LS	Cx. pipiens	C21	100	5	15	20	0.75	0.25	0.0238095	0.97619	0.743902	0.743902
2024-08-12	2024-08-14	LS	Cx. pipiens	C21	100	10	10	20	0.5	0.5	0.0238095	0.97619	0.487805	0.487805
2024-08-19	2024-08-21	LS	Cx. pipiens	C21	100	13	7	20	0.35	0.65	0.0654762	0.934524	0.304459	0.304459
2024-08-19	2024-08-21	LS	Cx. pipiens	C21	100	13	6	19	0.315789	0.684211	0.0654762	0.934524	0.267851	0.267851
2024-08-19	2024-08-21	LS	Cx. pipiens	C21	100	11	8	19	0.421053	0.578947	0.0654762	0.934524	0.380489	0.380489
2024-08-19	2024-08-21	LS	Cx. pipiens	C21	100	7	13	20	0.65	0.35	0.0654762	0.934524	0.625478	0.625478
2024-08-05	2024-08-07	LS	Cx. pipiens	C21	500	4	18	22	0.818182	0.181818	0.0303658	0.969634	0.812488	0.812488
2024-08-05	2024-08-07	LS	Cx. pipiens	C21	500	13	8	21	0.380952	0.619048	0.0303658	0.969634	0.361566	0.361566
2024-08-05	2024-08-07	LS	Cx. pipiens	C21	500	6	15	21	0.714286	0.285714	0.0303658	0.969634	0.705338	0.705338
2024-08-10	2024-08-11	LS	Cx. pipiens	C21	500	3	19	22	0.863636	0.136364	0.0725736	0.927426	0.852966	0.852966
2024-08-10	2024-08-11	LS	Cx. pipiens	C21	500	2	22	24	0.916667	0.0833333	0.0725736	0.927426	0.910146	0.910146
2024-08-12	2024-08-14	LS	Cx. pipiens	C21	500	1	19	20	0.95	0.05	0.0238095	0.97619	0.94878	0.94878
2024-08-12	2024-08-14	LS	Cx. pipiens	C21	500	3	18	21	0.857143	0.142857	0.0238095	0.97619	0.853659	0.853659
2024-08-12	2024-08-14	LS	Cx. pipiens	C21	500	2	20	22	0.909091	0.0909091	0.0238095	0.97619	0.906874	0.906874
2024-08-05	2024-08-07	LS	Cx. pipiens	C21	1000	7	13	20	0.65	0.35	0.0303658	0.969634	0.639039	0.639039
2024-08-05	2024-08-07	LS	Cx. pipiens	C21	1000	6	14	20	0.7	0.3	0.0303658	0.969634	0.690605	0.690605
2024-08-05	2024-08-07	LS	Cx. pipiens	C21	1000	2	20	22	0.909091	0.0909091	0.0303658	0.969634	0.906244	0.906244
2024-08-10	2024-08-11	LS	Cx. pipiens	C21	1000	0	22	22	1	0	0.0725736	0.927426	1	1
2024-08-10	2024-08-11	LS	Cx. pipiens	C21	1000	0	22	22	1	0	0.0725736	0.927426	1	1
2024-08-12	2024-08-14	LS	Cx. pipiens	C21	1000	1	21	22	0.954545	0.0454545	0.0238095	0.97619	0.953437	0.953437
2024-08-12	2024-08-14	LS	Cx. pipiens	C21	1000	0	20	20	1	0	0.0238095	0.97619	1	1
2024-08-12	2024-08-14	LS	Cx. pipiens	C21	1000	0	21	21	1	0	0.0238095	0.97619	1	1
2024-08-12	2024-08-14	LS	Cx. pipiens	C21	1000	1	20	21	0.952381	0.047619	0.0238095	0.97619	0.95122	0.95122
2024-08-10	2024-08-11	LS	Cx. pipiens	C21	5000	0	21	21	1	0	0.0725736	0.927426	1	1
2024-08-10	2024-08-11	LS	Cx. pipiens	C21	5000	1	23	24	0.958333	0.0416667	0.0725736	0.927426	0.955073	0.955073
2024-08-12	2024-08-14	LS	Cx. pipiens	C21	5000	1	20	21	0.952381	0.047619	0.0238095	0.97619	0.95122	0.95122
2024-08-12	2024-08-14	LS	Cx. pipiens	C21	5000	2	20	22	0.909091	0.0909091	0.0238095	0.97619	0.906874	0.906874
2024-08-12	2024-08-14	LS	Cx. pipiens	C21	5000	1	24	25	0.96	0.04	0.0238095	0.97619	0.959024	0.959024
2024-08-05	2024-08-07	LS	Cx. pipiens	C21	10000	7	15	22	0.681818	0.318182	0.0303658	0.969634	0.671854	0.671854
2024-08-05	2024-08-07	LS	Cx. pipiens	C21	10000	7	17	24	0.708333	0.291667	0.0303658	0.969634	0.699199	0.699199
2024-08-05	2024-08-07	LS	Cx. pipiens	C21	10000	11	11	22	0.5	0.5	0.0303658	0.969634	0.484342	0.484342
2024-08-10	2024-08-11	LS	Cx. pipiens	C21	10000	0	23	23	1	0	0.0725736	0.927426	1	1
2024-08-10	2024-08-11	LS	Cx. pipiens	C21	10000	0	21	21	1	0	0.0725736	0.927426	1	1
2024-08-12	2024-08-14	LS	Cx. pipiens	C21	10000	0	21	21	1	0	0.0238095	0.97619	1	1
2024-08-12	2024-08-14	LS	Cx. pipiens	C21	10000	1	20	21	0.952381	0.047619	0.0238095	0.97619	0.95122	0.95122
2024-08-12	2024-08-14	LS	Cx. pipiens	C21	10000	0	24	24	1	0	0.0238095	0.97619	1	1
2024-08-12	2024-08-14	LS	Cx. pipiens	C21	10000	0	22	22	1	0	0.0238095	0.97619	1	1
2024-08-10	2024-08-11	LS	Cx. pipiens	C21	50000	1	22	23	0.956522	0.0434783	0.0725736	0.927426	0.953119	0.953119
2024-08-10	2024-08-11	LS	Cx. pipiens	C21	50000	0	25	25	1	0	0.0725736	0.927426	1	1
2024-08-12	2024-08-14	LS	Cx. pipiens	C21	50000	0	24	24	1	0	0.0238095	0.97619	1	1
2024-08-12	2024-08-14	LS	Cx. pipiens	C21	50000	1	23	24	0.958333	0.0416667	0.0238095	0.97619	0.957317	0.957317
2024-08-12	2024-08-14	LS	Cx. pipiens	C21	50000	1	24	25	0.96	0.04	0.0238095	0.97619	0.959024	0.959024
2024-08-05	2024-08-07	LS	Cx. pipiens	C21	100000	1	20	21	0.952381	0.047619	0.0303658	0.969634	0.95089	0.95089
2024-08-05	2024-08-07	LS	Cx. pipiens	C21	100000	3	19	22	0.863636	0.136364	0.0303658	0.969634	0.859366	0.859366
2024-08-05	2024-08-07	LS	Cx. pipiens	C21	100000	9	13	22	0.590909	0.409091	0.0303658	0.969634	0.578098	0.578098
2024-08-10	2024-08-11	LS	Cx. pipiens	C21	100000	0	21	21	1	0	0.0725736	0.927426	1	1
2024-08-10	2024-08-11	LS	Cx. pipiens	C21	100000	0	23	23	1	0	0.0725736	0.927426	1	1
2024-08-12	2024-08-14	LS	Cx. pipiens	C21	100000	0	23	23	1	0	0.0238095	0.97619	1	1
2024-08-12	2024-08-14	LS	Cx. pipiens	C21	100000	0	25	25	1	0	0.0238095	0.97619	1	1
2024-08-12	2024-08-14	LS	Cx. pipiens	C21	100000	0	23	23	1	0	0.0238095	0.97619	1	1
2024-08-12	2024-08-14	LS	Cx. pipiens	C21	100000	0	22	22	1	0	0.0238095	0.97619	1	1
2024-09-22	2024-09-02	LS	Cx. pipiens	C24	1	20	0	20	0	1	0	1	0	0
2024-09-22	2024-09-02	LS	Cx. pipiens	C24	1	20	1	21	0.047619	0.952381	0	1	0.047619	0.047619
2024-09-22	2024-09-02	LS	Cx. pipiens	C24	1	19	0	19	0	1	0	1	0	0
2024-09-22	2024-09-02	LS	Cx. pipiens	C24	10	20	0	20	0	1	0	1	0	0
2024-09-22	2024-09-02	LS	Cx. pipiens	C24	10	19	1	20	0.05	0.95	0	1	0.05	0.05
2024-09-22	2024-09-02	LS	Cx. pipiens	C24	10	19	1	20	0.05	0.95	0	1	0.05	0.05
2024-09-22	2024-09-02	LS	Cx. pipiens	C24	50	14	7	21	0.333333	0.666667	0	1	0.333333	0.333333
2024-09-22	2024-09-02	LS	Cx. pipiens	C24	50	14	6	20	0.3	0.7	0	1	0.3	0.3
2024-09-22	2024-09-02	LS	Cx. pipiens	C24	50	16	4	20	0.2	0.8	0	1	0.2	0.2
2024-09-22	2024-09-02	LS	Cx. pipiens	C24	100	14	6	20	0.3	0.7	0	1	0.3	0.3
2024-09-22	2024-09-02	LS	Cx. pipiens	C24	100	15	5	20	0.25	0.75	0	1	0.25	0.25
2024-09-22	2024-09-02	LS	Cx. pipiens	C24	100	15	6	21	0.285714	0.714286	0	1	0.285714	0.285714
2024-09-22	2024-09-02	LS	Cx. pipiens	C24	250	9	12	21	0.571429	0.428571	0	1	0.571429	0.571429
2024-09-22	2024-09-02	LS	Cx. pipiens	C24	250	10	10	20	0.5	0.5	0	1	0.5	0.5
2024-09-22	2024-09-02	LS	Cx. pipiens	C24	250	12	8	20	0.4	0.6	0	1	0.4	0.4
2024-09-22	2024-09-02	LS	Cx. pipiens	C24	500	12	8	20	0.4	0.6	0	1	0.4	0.4
2024-09-22	2024-09-02	LS	Cx. pipiens	C24	500	6	13	19	0.684211	0.315789	0	1	0.684211	0.684211
2024-09-22	2024-09-02	LS	Cx. pipiens	C24	500	3	17	20	0.85	0.15	0	1	0.85	0.85
2024-09-22	2024-09-02	LS	Cx. pipiens	C24	1000	7	12	19	0.631579	0.368421	0	1	0.631579	0.631579
2024-09-22	2024-09-02	LS	Cx. pipiens	C24	1000	5	15	20	0.75	0.25	0	1	0.75	0.75
2024-09-22	2024-09-02	LS	Cx. pipiens	C24	1000	6	14	20	0.7	0.3	0	1	0.7	0.7
2024-09-22	2024-09-02	LS	Cx. pipiens	C24	2500	3	17	20	0.85	0.15	0	1	0.85	0.85
2024-09-22	2024-09-02	LS	Cx. pipiens	C24	2500	6	13	19	0.684211	0.315789	0	1	0.684211	0.684211
2024-09-22	2024-09-02	LS	Cx. pipiens	C24	2500	6	15	21	0.714286	0.285714	0	1	0.714286	0.714286
2024-09-22	2024-09-02	LS	Cx. pipiens	C24	5000	0	20	20	1	0	0	1	1	1
2024-09-22	2024-09-02	LS	Cx. pipiens	C24	5000	3	18	21	0.857143	0.142857	0	1	0.857143	0.857143
2024-09-22	2024-09-02	LS	Cx. pipiens	C24	5000	7	13	20	0.65	0.35	0	1	0.65	0.65
2024-09-22	2024-09-02	LS	Cx. pipiens	C24	10000	7	15	22	0.681818	0.318182	0	1	0.681818	0.681818
2024-09-22	2024-09-02	LS	Cx. pipiens	C24	10000	5	15	20	0.75	0.25	0	1	0.75	0.75
2024-09-22	2024-09-02	LS	Cx. pipiens	C24	10000	4	16	20	0.8	0.2	0	1	0.8	0.8
2024-09-22	2024-09-02	LS	Cx. pipiens	C24	25000	1	19	20	0.95	0.05	0	1	0.95	0.95
2024-09-22	2024-09-02	LS	Cx. pipiens	C24	25000	1	20	21	0.952381	0.047619	0	1	0.952381	0.952381
2024-09-22	2024-09-02	LS	Cx. pipiens	C24	25000	2	20	22	0.909091	0.0909091	0	1	0.909091	0.909091
2024-09-22	2024-09-02	LS	Cx. pipiens	C24	50000	1	20	21	0.952381	0.047619	0	1	0.952381	0.952381
2024-09-22	2024-09-02	LS	Cx. pipiens	C24	50000	0	21	21	1	0	0	1	1	1
2024-09-22	2024-09-02	LS	Cx. pipiens	C24	50000	3	19	22	0.863636	0.136364	0	1	0.863636	0.863636
2024-09-22	2024-09-02	LS	Cx. pipiens	C24	100000	0	21	21	1	0	0	1	1	1
2024-09-22	2024-09-02	LS	Cx. pipiens	C24	100000	1	20	21	0.952381	0.047619	0	1	0.952381	0.952381
2024-09-22	2024-09-02	LS	Cx. pipiens	C24	100000	3	18	21	0.857143	0.142857	0	1	0.857143	0.857143
2024-09-22	2024-09-02	Control	Cx. pipiens	C24	Control	20	0	20	0	1	0	1	0	0
2024-09-22	2024-09-02	Control	Cx. pipiens	C24	Control	20	0	20	0	1	0	1	0	0
2024-09-22	2024-09-02	Control	Cx. pipiens	C24	Control	19	0	19	0	1	0	1	0	0
2024-07-26	2024-07-28	LS	Cx. pipiens	DPN	1	23	0	23	0	1	0.030303	0.969697	-0.03125	-0.03125
2024-07-26	2024-07-28	LS	Cx. pipiens	DPN	1	25	0	25	0	1	0.030303	0.969697	-0.03125	-0.03125
2024-07-26	2024-07-28	LS	Cx. pipiens	DPN	1	23	1	24	0.0416667	0.958333	0.030303	0.969697	0.0117188	0.0117188
2024-07-26	2024-07-28	LS	Cx. pipiens	DPN	1	0	23	23	1	0	0.030303	0.969697	1	1
2024-07-26	2024-07-28	LS	Cx. pipiens	DPN	5	22	0	22	0	1	0.030303	0.969697	-0.03125	-0.03125
2024-07-26	2024-07-28	LS	Cx. pipiens	DPN	5	18	2	20	0.1	0.9	0.030303	0.969697	0.071875	0.071875
2024-07-26	2024-07-28	LS	Cx. pipiens	DPN	5	22	2	24	0.0833333	0.916667	0.030303	0.969697	0.0546875	0.0546875
2024-07-26	2024-07-28	LS	Cx. pipiens	DPN	5	20	4	24	0.166667	0.833333	0.030303	0.969697	0.140625	0.140625
2024-07-26	2024-07-28	LS	Cx. pipiens	DPN	7.5	20	2	22	0.0909091	0.909091	0.030303	0.969697	0.0625	0.0625
2024-07-26	2024-07-28	LS	Cx. pipiens	DPN	7.5	20	3	23	0.130435	0.869565	0.030303	0.969697	0.103261	0.103261
2024-07-26	2024-07-28	LS	Cx. pipiens	DPN	7.5	20	2	22	0.0909091	0.909091	0.030303	0.969697	0.0625	0.0625
2024-07-26	2024-07-28	LS	Cx. pipiens	DPN	7.5	19	1	20	0.05	0.95	0.030303	0.969697	0.0203125	0.0203125
2024-07-26	2024-07-28	LS	Cx. pipiens	DPN	7.5	22	1	23	0.0434783	0.956522	0.030303	0.969697	0.013587	0.013587
2024-07-26	2024-07-28	LS	Cx. pipiens	DPN	7.5	18	3	21	0.142857	0.857143	0.030303	0.969697	0.116071	0.116071
2024-07-26	2024-07-28	LS	Cx. pipiens	DPN	10	20	2	22	0.0909091	0.909091	0.030303	0.969697	0.0625	0.0625
2024-07-26	2024-07-28	LS	Cx. pipiens	DPN	10	18	3	21	0.142857	0.857143	0.030303	0.969697	0.116071	0.116071
2024-07-26	2024-07-28	LS	Cx. pipiens	DPN	10	20	1	21	0.047619	0.952381	0.030303	0.969697	0.0178571	0.0178571
2024-07-26	2024-07-28	LS	Cx. pipiens	DPN	10	19	2	21	0.0952381	0.904762	0.030303	0.969697	0.0669643	0.0669643
2024-07-26	2024-07-28	LS	Cx. pipiens	DPN	10	19	4	23	0.173913	0.826087	0.030303	0.969697	0.148098	0.148098
2024-07-26	2024-07-28	LS	Cx. pipiens	DPN	50	11	10	21	0.47619	0.52381	0.030303	0.969697	0.459821	0.459821
2024-07-26	2024-07-28	LS	Cx. pipiens	DPN	50	5	18	23	0.782609	0.217391	0.030303	0.969697	0.775815	0.775815
2024-07-26	2024-07-28	LS	Cx. pipiens	DPN	50	6	16	22	0.727273	0.272727	0.030303	0.969697	0.71875	0.71875
2024-07-26	2024-07-28	LS	Cx. pipiens	DPN	50	10	12	22	0.545455	0.454545	0.030303	0.969697	0.53125	0.53125
2024-07-26	2024-07-28	LS	Cx. pipiens	DPN	50	5	15	20	0.75	0.25	0.030303	0.969697	0.742188	0.742188
2024-07-26	2024-07-28	LS	Cx. pipiens	DPN	75	3	19	22	0.863636	0.136364	0.030303	0.969697	0.859375	0.859375
2024-07-26	2024-07-28	LS	Cx. pipiens	DPN	75	6	17	23	0.73913	0.26087	0.030303	0.969697	0.730978	0.730978
2024-07-26	2024-07-28	LS	Cx. pipiens	DPN	75	2	20	22	0.909091	0.0909091	0.030303	0.969697	0.90625	0.90625
[truncated: 1,878 more rows]
